# Supplementary material for: Comparative genomics and full-length Tprk profiling of Treponema pallidum subsp. pallidum reinfection
Source: PLoS Negl Trop Dis. 2020 Apr 6;14(4):e0007921. doi: 10.1371/journal.pntd.0007921 (PMC7162541; doi:10.1371/journal.pntd.0007921)
Supplement: S3 Table — (TSV) [file pntd.0007921.s003.tsv]

names	sequences	sample	count	percentage
148B_seqs1_2875	MIDPSATSRYGSPRLVSNGFRHRRKVVYQRVGHRRFSLIFFFVVVLGRSPRLWAQVSFTPDIEGYAELAWGIASDGGAIKHGFKTTTDFKIVFPIVAKKDFKYRGEGNVYAEINVKALKLSLESNGGAKFDTKGSAKTIEATLHCYGAYLTIGKNPDFKSTFAVLWEPWTANGDYKSKGDKPVYEPGFEGAGGKLGYKQTDIAGTGLTFDIAFKFASNTDWEGKDSQGAPAAGVTPSKYGLGGDILFGWERTREDGVQEYIKVELTGNSTLSSGYAQAARAAVNNDILWDVGAKVSMKLWGLCALAATDVGRKKDGAQGTVGADALLTLGYRWFSAGGYFASQASNVFQGVFLTDTTPMQKDDCAAYIKLETKGSDPDTSFLEGLDLGVDVRTYMPVHW…	148B	2875	4.047
148B_seqs2_1493	MIDPSATSRYGSPRLVSNGFRHRRKVVYQRVGHRRFSLIFFFVVVLGRSPRLWAQVSFTPDIEGYAELAWGIAYENGGAQPLKHGFKTTTDFKIVFPIVAKKDFKYRGEGNVYAEINVKALKLSLESNGGAKFDTKGSAKTIEATLHCYGAYLTIGKNPDFKSTFAVLWEPWTANGDYKSKGDKPVYEPGFEGAGGKLGYKQTDIAGTGLTFDIAFKFASNTDWEGKSNTGAPAAGVTPSKYGLGGDILFGWERTREDGVQEYIKVELTGNSTLSSGYAQAAGAAVNNDILWDVGAKVSMKLWGLCALAATDVGHKKNGANGDIGADALLTLGYRWFSAGGYFASKASNVFQGVFLTTPMQKDDCAAYIKLETKGSDPDTSFLEGLDLGVDVRTYMPVH…	148B	1493	2.101
148B_seqs3_1150	MIDPSATSRYGSPRLVSNGFRHRRKVVYQRVGHRRFSLIFFFVVVLGRSPRLWAQVSFTPDIEGYAELAWGIASDGGAIKHGFKTTTDFKIVFPIVAKKDFKYRGEGNVYAEINVKALKLSLESNGGAKFDTKGSAKTIEATLHCYGAYLTIGKNPDFKSTFAVLWEPWTANGDYKSKGDKPVYEPGFEGAGGKLGYKQTDIAGTGLTFDIAFKFASNTDWEGKDSQGAPAAGVTPSKYGLGGDILFGWERTREDGVQEYIKVELTGNSTLSSGYAQAAGAAAHNDILWDVGAKVSMKLWGLCALAATDVGHKKNGANGDIGADALLTLGYRWFSAGGYFASKASNVFEGVFLTTPMQKDDCAAYIKLETKGSDPDTSFLEGLDLGVDVRTYMPVHWNA…	148B	1150	1.619
148B_seqs4_1114	MIDPSATSRYGSPRLVSNGFRHRRKVVYQRVGHRRFSLIFFFVVVLGRSPRLWAQVSFTPDIEGYAELAWGIAYENGGAQPLKHGFKTTTDFKIVFPIVAKKDFKYRGEGNVYAEINVKALKLSLESNGGAKFDTKGSAKTIEATLHCYGAYLTIGKNPDFKSTFAVLWEPWTANGDYKSKGDKPVYEPGFEGAGGKLGYKQTDIAGTGLTFDIAFKFASNTDWEGKSNTGAPAAGVTPSKYGLGGDILFGWERTREDGVQEYIKVELTGNSTLSSGYAQAAGAPANDILWDVGAKVSMKLWGLCALAATDVGHKKNGANGDIGADALLTLGYRWFSAGGYFASKASNVFQGVFLTTPMQKDDCAAYIKLETKGSDPDTSFLEGLDLGVDVRTYMPVHW…	148B	1114	1.568
148B_seqs5_888	MIDPSATSRYGSPRLVSNGFRHRRKVVYQRVGHRRFSLIFFFVVVLGRSPRLWAQVSFTPDIEGYAELAWGIASDGGAIKHGFKTTTDFKIVFPIVAKKDFKYRGEGNVYAEINVKALKLSLESNGGAKFDTKGSAKTIEATLHCYGAYLTIGKNPDFKSTFAVLWEPWTANGDYKSKGDKPVYEPGFEGAGGKLGYKQTDIAGTGLTFDIAFKFASNTDWEGKDSQGAPAAGVTPSKYGLGGDILFGWERTREDGVQEYIKVELTGNSTLSSGYAQAAGAAVPAAADDILWDVGAKVSMKLWGLCALAATDVGHKKNGANGDIGADALLTLGYRWFSAGGYFASKASNVFKDVFLTTPMQKDDCAAYIKLETKGSDPDTSFLEGLDLGVDVRTYMPVH…	148B	888	1.25
148B_seqs6_846	MIDPSATSRYGSPRLVSNGFRHRRKVVYQRVGHRRFSLIFFFVVVLGRSPRLWAQVSFTPDIEGYAELAWGIAYENGGAQPLKHGFKTTTDFKIVFPIVAKKDFKYRGEGNVYAEINVKALKLSLESNGGAKFDTKGSAKTIEATLHCYGAYLTIGKNPDFKSTFAVLWEPWTANGDYKSKGDKPVYEPGFEGAGGKLGYKQTDIAGTGLTFDIAFKFASNTDWEGKDSQGKAPAAGVTPSKYGLGGDILFGWERTREDGVQEYIKVELTGNSTLSSGYAQAAGAAAQLPAVAPANDILWDVGAKVSMKLWGLCALAATDVGHKKENAANVNGDIGADALLTLGYRWFSAGGYFASKASNVFQGVFLTTPMQKDDCAAYIKLETKGSDPDTSFLEGLDL…	148B	846	1.191
148B_seqs7_803	MIDPSATSRYGSPRLVSNGFRHRRKVVYQRVGHRRFSLIFFFVVVLGRSPRLWAQVSFTPDIEGYAELAWGIAYETGGAGALKHGFKTTTDFKIVFPIVAKKDFKYRGEGNVYAEINVKALKLSLESNGGAKFDTKGSAKTIEATLHCYGAYLTIGKNPDFKSTFAVLWEPWTANGDYKSKGDKPVYEPGFEGAGGKLGYKQTDIAGTGLTFDIAFKFASNTDWEGKSNTGAPAAGVTPSKYGLGGDILFGWERTREDGVQEYIKVELTGNSTLSSGYAQAAAAAVNNDILWDVGAKVSMKLWGLCALAATDVGHKKNGANGDIGADALLTLGYRWFSAGGYFASKASNVFQGVFLTNAMQKDDCAAYIKLETKGSDPDTSFLEGLDLGVDVRTYMPVH…	148B	803	1.13
148B_seqs8_721	MIDPSATSRYGSPRLVSNGFRHRRKVVYQRVGHRRFSLIFFFVVVLGRSPRLWAQVSFTPDIEGYAELAWGIASDGGAIKHGFKTTTDFKIVFPIVAKKDFKYRGEGNVYAEINVKALKLSLESNGGAKFDTKGSAKTIEATLHCYGAYLTIGKNPDFKSTFAVLWEPWTANGDYKSKGDKPVYEPGFEGAGGKLGYKQTDIAGTGLTFDIAFKFASNTDWEGKDSQGAARAGVTPSKYGLGGDILFGWERTREDGVQEYIKVELTGNSTLSSGYATARAGAAVNNDILWDVGAKVSMKLWGLCALAATDVGRKKDGAQGTVGADALLTLGYRWFSAGGYFASKASNVFQGVFLTTPMQKDDCAAYIKLETKGSDPDTSFLEGLDLGVDVRTYMPVHWN…	148B	721	1.015
148B_seqs11_718	MIDPSATSRYGSPRLVSNGFRHRRKVVYQRVGHRRFSLIFFFVVVLGRSPRLWAQVSFTPDIEGYAELAWGIASDGGAIKHGFKTTTDFKIVFPIVAKKDFKYRGEGNVYAEINVKALKLSLESNGGAKFDTKGSAKTIEATLHCYGAYLTIGKNPDFKSTFAVLWEPWTANGDYKSKGDKPVYEPGFEGAGGKLGYKQTDIAGTGLTFDIAFKFASNTDWEGKDSKGVVQAGANHSKYGLGGDILFGWERTREDGVQEYIKVELTGNSTLSSGYATARAGAAVNNDILWDVGAKVSMKLWGLCALAATDVGHKKNGANGDIGADALLTLGYRWFSAGGYFASKASNVFKDVFLTNAMDMQKDDCAAYIKLETKGSDPDTSFLEGLDLGVDVRTYMPVH…	148B	718	1.011
148B_seqs9_701	MIDPSATSRYGSPRLVSNGFRHRRKVVYQRVGHRRFSLIFFFVVVLGRSPRLWAQVSFTPDIEGYAELAWGIAYENGGAQPLKHGFKTTTDFKIVFPIVAKKDFKYRGEGNVYAEINVKALKLSLESNGGAKFDTKGSAKTIEATLHCYGAYLTIGKNPDFKSTFAVLWEPWTANGDYKSKGDKPVYEPGFEGAGGKLGYKQTDIAGTGLTFDIAFKFASNTDWEGKSNTGAPAAGVTPSKYGLGGDILFGWERTREDGVQEYIKVELTGNSTLSSGYAQAAGAAVNNDILWDVGAKVSMKLWGLCALAATDVGHKKNGANGDIGADALLTLGYRWFSAGGYFASQASNVFQGVFLNMAMTAHDCAAYIKLETKGSDPDTSFLEGLDLGVDVRTYMPVH…	148B	701	0.987
148B_seqs10_700	MIDPSATSRYGSPRLVSNGFRHRRKVVYQRVGHRRFSLIFFFVVVLGRSPRLWAQVSFTPDIEGYAELAWGIASDGGAQPLKHGFKTTTDFKIVFPIVAKKDFKYRGEGNVYAEINVKALKLSLESNGGAKFDTKGSAKTIEATLHCYGAYLTIGKNPDFKSTFAVLWEPWTANGDYKSKGDKPVYEPGFEGAGGKLGYKQTDIAGTGLTFDIAFKFASNTDWEGKSNTGAPAAGVTPSKYGLGGDILFGWERTREDGVQEYIKVELTGNSTLSSGYAQAAGAPANDILWDVGAKVSMKLWGLCALAATDVGHKKENAANGDIGADALLTLGYRWFSAGGYFASKASNVFEGVFLTTPMQKDDCAAYIKLETKGSDPDTSFLEGLDLGVDVRTYMPVHA…	148B	700	0.985
148B_seqs13_653	MIDPSATSRYGSPRLVSNGFRHRRKVVYQRVGHRRFSLIFFFVVVLGRSPRLWAQVSFTPDIEGYAELAWGIASEKNGGAQPLKHGFKTTTDFKIVFPIVAKKDFKYRGEGNVYAEINVKALKLSLESNGGAKFDTKGSAKTIEATLHCYGAYLTIGKNPDFKSTFAVLWEPWTANGDYKSKGDKPVYEPGFEGAGGKLGYKQTDIAGTGLTFDIAFKFASNTDWEGKSNTGAPAAGVTPSKYGLGGDILFGWERTREDGVQEYIKVELTGNSTLSSGYAQAAGAPANDILWDVGAKVSMKLWGLCALAATDVGHKKNGANGDIGADALLTLGYRWFSAGGYFASKASNVFQGVFLTTPMQKDDCAAYIKLETKGSDPDTSFLEGLDLGVDVRTYMPVH…	148B	653	0.919
148B_seqs12_651	MIDPSATSRYGSPRLVSNGFRHRRKVVYQRVGHRRFSLIFFFVVVLGRSPRLWAQVSFTPDIEGYAELAWGIASDGGAIKHGFKTTTDFKIVFPIVAKKDFKYRGEGNVYAEINVKALKLSLESNGGAKFDTKGSAKTIEATLHCYGAYLTIGKNPDFKSTFAVLWEPWTANGDYKSKGDKPVYEPGFEGAGGKLGYKQTDIAGTGLTFDIAFKFASNTDWEGKDSKGVVQAGANHSKYGLGGDILFGWERTREDGVQEYIKVELTGNSTLSSGYAQAARAAVNNDILWDVGAKVSMKLWGLCALAATDVGRKKDGAQGTVGADALLTLGYRWFSAGGYFASQASNVFQGVFLTTPMQKDDCAAYIKLETKGSDPDTSFLEGLDLGVDVRTYMPVHWKA…	148B	651	0.916
148B_seqs15_578	MIDPSATSRYGSPRLVSNGFRHRRKVVYQRVGHRRFSLIFFFVVVLGRSPRLWAQVSFTPDIEGYAELAWGIAYENGGAQPLKHGFKTTTDFKIVFPIVAKKDFKYRGEGNVYAEINVKALKLSLESNGGAKFDTKGSAKTIEATLHCYGAYLTIGKNPDFKSTFAVLWEPWTANGDYKSKGDKPVYEPGFEGAGGKLGYKQTDIAGTGLTFDIAFKFASNTDWEGKDSQGKAPAAGVTPSKYGLGGDILFGWERTREDGVQEYIKVELTGNSTLSSGYAQAAAAAADDILWDVGAKVSMKLWGLCALAATDVGHKKNGANVNGDIGADALLTLGYRWFSAGGYFASKASNVFKDVFLTNAMDMQKDDCAAYIKLETKGSDPDTSFLEGLDLGVDVRTY…	148B	578	0.814
148B_seqs14_557	MIDPSATSRYGSPRLVSNGFRHRRKVVYQRVGHRRFSLIFFFVVVLGRSPRLWAQVSFTPDIEGYAELAWGIAYENGGAQPLKHGFKTTTDFKIVFPIVAKKDFKYRGEGNVYAEINVKALKLSLESNGGAKFDTKGSAKTIEATLHCYGAYLTIGKNPDFKSTFAVLWEPWTANGDYKSKGDKPVYEPGFEGAGGKLGYKQTDIAGTGLTFDIAFKFASNTDWEGKSNTGAPAAGVTPSKYGLGGDILFGWERTREDGVQEYIKVELTGNSTLSSGYATARAGAAVNNDILWDVGAKVSMKLWGLCALAATDVGHKKNGANGDIGADALLTLGYRWFSAGGYFASQASNVFQGVFLTTPMQKDDCAAYIKLETKGSDPDTSFLEGLDLGVDVRTYMPV…	148B	557	0.784
148B_seqs17_552	MIDPSATSRYGSPRLVSNGFRHRRKVVYQRVGHRRFSLIFFFVVVLGRSPRLWAQVSFTPDIEGYAELAWGIAYENGGAQPLKHGFKTTTDFKIVFPIVAKKDFKYRGEGNVYAEINVKALKLSLESNGGAKFDTKGSAKTIEATLHCYGAYLTIGKNPDFKSTFAVLWEPWTANGDYKSKGDKPVYEPGFEGAGGKLGYKQTDIAGTGLTFDIAFKFASNTDWEGKSNTGAPAAGVTPSKYGLGGDILFGWERTREDGVQEYIKVELTGNSTLSSGYAQAAGAAVNNDILWDVGAKVSMKLWGLCALAATDVGHKKNGANGDIGADALLTLGYRWFSAGGYFASKASNVFQGVFLTTPMQKDDCAAYIKLETKGSDPDTSFLEGLDLGVDVRTYMPVH…	148B	552	0.777
148B_seqs16_539	MIDPSATSRYGSPRLVSNGFRHRRKVVYQRVGHRRFSLIFFFVVVLGRSPRLWAQVSFTPDIEGYAELAWGIASDGGAIKHGFKTTTDFKIVFPIVAKKDFKYRGEGNVYAEINVKALKLSLESNGGAKFDTKGSAKTIEATLHCYGAYLTIGKNPDFKSTFAVLWEPWTANGDYKSKGDKPVYEPGFEGAGGKLGYKQTDIAGTGLTFDIAFKFASNTDWEGKDSQGAPAAGVTPSKYGLGGDILFGWERTREDGVQEYIKVELTGNSTLSSGYAQAAGAAVPAAADDILWDVGAKVSMKLWGLCALAATDVGHKKNGANVNGDIGADALLTLGYRWFSAGGYFASKASNVFKDVFLTTPMQKDDCAAYIKLETKGSDPDTSFLEGLDLGVDVRTYMP…	148B	539	0.759
148B_seqs19_567	MIDPSATSRYGSPRLVSNGFRHRRKVVYQRVGHRRFSLIFFFVVVLGRSPRLWAQVSFTPDIEGYAELAWGIAYENGGAQPLKHGFKTTTDFKIVFPIVAKKDFKYRGEGNVYAEINVKALKLSLESNGGAKFDTKGSAKTIEATLHCYGAYLTIGKNPDFKSTFAVLWEPWTANGDYKSKGDKPVYEPGFEGAGGKLGYKQTDIAGTGLTFDIAFKFASNTDWEGKSNTGAPAAGVTPSKYGLGGDILFGWERTREDGVQEYIKVELTGNSTLSSGYAQAAGAAVNNDILWDVGAKVSMKLWGLCALAATDVGHKKNGANGDIGADALLTLGYRWFSAGGYFASKASNVFQGVFLTTPMQKDDCAAYIKLETKGSDPDTSFLEGLDLGVDVRTYMPVH…	148B	567	0.798
148B_seqs20_524	MIDPSATSRYGSPRLVSNGFRHRRKVVYQRVGHRRFSLIFFFVVVLGRSPRLWAQVSFTPDIEGYAELAWGIAYENGGAQPLKHGFKTTTDFKIVFPIVAKKDFKYRGEGNVYAEINVKALKLSLESNGGAKFDTKGSAKTIEATLHCYGAYLTIGKNPDFKSTFAVLWEPWTANGDYKSKGDKPVYEPGFEGAGGKLGYKQTDIAGTGLTFDIAFKFASNTDWEGKSNTGAPAAGVTPSKYGLGGDILFGWERTREDGVQEYIKVELTGNSTLSSGYATARAGAAVNNDILWDVGAKVSMKLWGLCALAATDVGHKKNGANGDIGADALLTLGYRWFSAGGYFASKASNVFKDVFLTNAMDMQKDDCAAYIKLETKGSDPDTSFLEGLDLGVDVRTYM…	148B	524	0.738
148B_seqs21_506	MIDPSATSRYGSPRLVSNGFRHRRKVVYQRVGHRRFSLIFFFVVVLGRSPRLWAQVSFTPDIEGYAELAWGIASDGGAIKHGFKTTTDFKIVFPIVAKKDFKYRGEGNVYAEINVKALKLSLESNGGAKFDTKGSAKTIEATLHCYGAYLTIGKNPDFKSTFAVLWEPWTANGDYKSKGDKPVYEPGFEGAGGKLGYKQTDIAGTGLTFDIAFKFASNTDWEGKDSQGAPAAGVTPSKYGLGGDILFGWERTREDGVQEYIKVELTGNSTLSSGYAQAAAAAVNNDILWDVGAKVSMKLWGLCALAATDVGHKKNGANVNGDIGADALLTLGYRWFSAGGYFASQASNVFQGVFLTTPMQKDDCAAYIKLETKGSDPDTSFLEGLDLGVDVRTYMPVHW…	148B	506	0.712
148B_seqs22_505	MIDPSATSRYGSPRLVSNGFRHRRKVVYQRVGHRRFSLIFFFVVVLGRSPRLWAQVSFTPDIEGYAELAWGIAYENGGAQPLKHGFKTTTDFKIVFPIVAKKDFKYRGEGNVYAEINVKALKLSLESNGGAKFDTKGSAKTIEATLHCYGAYLTIGKNPDFKSTFAVLWEPWTANGDYKSKGDKPVYEPGFEGAGGKLGYKQTDIAGTGLTFDIAFKFASNTDWEGKSNTGAPAAGVTPSKYGLGGDILFGWERTREDGVQEYIKVELTGNSTLSSGYAQAAGAPANDILWDVGAKVSMKLWGLCALAATDVGHKKNGANGDIGADALLTLGYRWFSAGGYFASKASNVFQGVFLTTPMQKDDCAAYIKLETKGSDPDTSFLEGLDLGVDVRTYMPVHY…	148B	505	0.711
148B_seqs18_502	MIDPSATSRYGSPRLVSNGFRHRRKVVYQRVGHRRFSLIFFFVVVLGRSPRLWAQVSFTPDIEGYAELAWGIASEKNGGAQPLKHGFKTTTDFKIVFPIVAKKDFKYRGEGNVYAEINVKALKLSLESNGGAKFDTKGSAKTIEATLHCYGAYLTIGKNPDFKSTFAVLWEPWTANGDYKSKGDKPVYEPGFEGAGGKLGYKQTDIAGTGLTFDIAFKFASNTDWEGKSNTGAPAAGVTPSKYGLGGDILFGWERTREDGVQEYIKVELTGNSTLSSGYAQAAAAAVNNDILWDVGAKVSMKLWGLCALAATDVGHKKNGANGDIGADALLTLGYRWFSAGGYFASQASNVFQGVFLTNAMQKDDCAAYIKLETKGSDPDTSFLEGLDLGVDVRTYMPV…	148B	502	0.707
148B_seqs24_498	MIDPSATSRYGSPRLVSNGFRHRRKVVYQRVGHRRFSLIFFFVVVLGRSPRLWAQVSFTPDIEGYAELAWGIAYENGGAQPLKHGFKTTTDFKIVFPIVAKKDFKYRGEGNVYAEINVKALKLSLESNGGAKFDTKGSAKTIEATLHCYGAYLTIGKNPDFKSTFAVLWEPWTANGDYKSKGDKPVYEPGFEGAGGKLGYKQTDIAGTGLTFDIAFKFASNTDWEGKSNTGAPAAGVTPSKYGLGGDILFGWERTREDGVQEYIKVELTGNSTLSSGYAQAAAAAVNNDILWDVGAKVSMKLWGLCALAATDVGRKKDGAQGTVGADALLTLGYRWFSAGGYFASKASNVFQGVFLTTPMQKDDCAAYIKLETKGSDPDTSFLEGLDLGVDVRTYMPVH…	148B	498	0.701
148B_seqs23_493	MIDPSATSRYGSPRLVSNGFRHRRKVVYQRVGHRRFSLIFFFVVVLGRSPRLWAQVSFTPDIEGYAELAWGIASDGGAIKHGFKTTTDFKIVFPIVAKKDFKYRGEGNVYAEINVKALKLSLESNGGAKFDTKGSAKTIEATLHCYGAYLTIGKNPDFKSTFAVLWEPWTANGDYKSKGDKPVYEPGFEGAGGKLGYKQTDIAGTGLTFDIAFKFASNTDWEGKDSQGKAPAGTPSKYGLGGDILFGWERTREDGVQEYIKVELTGNSTLSSGYAQAAGAAAAAAVNNDILWDVGAKVSMKLWGLCALAATDVGHKKNGANGDIGADALLTLGYRWFSAGGYFASKASNVFQGVFLTDTTPMQKDDCAAYIKLETKGSDPDTSFLEGLDLGVDVRTYMP…	148B	493	0.694
148B_seqs25_483	MIDPSATSRYGSPRLVSNGFRHRRKVVYQRVGHRRFSLIFFFVVVLGRSPRLWAQVSFTPDIEGYAELAWGIAYENGGAQPLKHGFKTTTDFKIVFPIVAKKDFKYRGEGNVYAEINVKALKLSLESNGGAKFDTKGSAKTIEATLHCYGAYLTIGKNPDFKSTFAVLWEPWTANGDYKSKGDKPVYEPGFEGAGGKLGYKQTDIAGTGLTFDIAFKFASNTDWEGKDSQGKAPAGVTPSKYGLGGDILFGWERTREDGVQEYIKVELTGNSTLSSGYAQAAGAPANDILWDVGAKVSMKLWGLCALAATDVGHKKNGANGDIGADALLTLGYRWFSAGGYFASKASNVFQGVFLTTPMQKDDCAAYIKLETKGSDPDTSFLEGLDLGVDVRTYMPVHW…	148B	483	0.68
148B_seqs29_474	MIDPSATSRYGSPRLVSNGFRHRRKVVYQRVGHRRFSLIFFFVVVLGRSPRLWAQVSFTPDIEGYAELAWGIASEDGSAGNLKHGFKTTTDFKIVFPIVAKKDFKYRGEGNVYAEINVKALKLSLESNGGAKFDTKGSAKTIEATLHCYGAYLTIGKNPDFKSTFAVLWEPWTANGDYKSKGDKPVYEPGFEGAGGKLGYKQTDIAGTGLTFDIAFKFASNTDWEGKSNTGAPAAGVTPSKYGLGGDILFGWERTREDGVQEYIKVELTGNSTLSSGYAQAAAAAVNNDILWDVGAKVSMKLWGLCALAATDVGHKKNGANGDIGADALLTLGYRWFSAGGYFASKASNVFEGVFLTTPMQKDDCAAYIKLETKGSDPDTSFLEGLDLGVDVRTYMPVH…	148B	474	0.667
148B_seqs26_473	MIDPSATSRYGSPRLVSNGFRHRRKVVYQRVGHRRFSLIFFFVVVLGRSPRLWAQVSFTPDIEGYAELAWGIASDGGAQPLKHGFKTTTDFKIVFPIVAKKDFKYRGEGNVYAEINVKALKLSLESNGGAKFDTKGSAKTIEATLHCYGAYLTIGKNPDFKSTFAVLWEPWTANGDYKSKGDKPVYEPGFEGAGGKLGYKQTDIAGTGLTFDIAFKFASNTDWEGKSNTGAPAAGVTPSKYGLGGDILFGWERTREDGVQEYIKVELTGNSTLSSGYAQAAGAAVNNDILWDVGAKVSMKLWGLCALAATDVGHKKNGANGDIGADALLTLGYRWFSAGGYFASKASNVFQGVFLTTPMQKDDCAAYIKLETKGSDPDTSFLEGLDLGVDVRTYMPVHA…	148B	473	0.666
148B_seqs27_469	MIDPSATSRYGSPRLVSNGFRHRRKVVYQRVGHRRFSLIFFFVVVLGRSPRLWAQVSFTPDIEGYAELAWGIAYENGGAQPLKHGFKTTTDFKIVFPIVAKKDFKYRGEGNVYAEINVKALKLSLESNGGAKFDTKGSAKTIEATLHCYGAYLTIGKNPDFKSTFAVLWEPWTANGDYKSKGDKPVYEPGFEGAGGKLGYKQTDIAGTGLTFDIAFKFASNTDWEGKSNTGAPAAGVTPSKYGLGGDILFGWERTREDGVQEYIKVELTGNSTLSSGYATARAGAPANDILWDVGAKVSMKLWGLCALAATDVGHKKNGANGDIGADALLTLGYRWFSAGGYFASKASNVFKDVFLTTPMQKDDCAAYIKLETKGSDPDTSFLEGLDLGVDVRTYMPVH…	148B	469	0.66
148B_seqs31_469	MIDPSATSRYGSPRLVSNGFRHRRKVVYQRVGHRRFSLIFFFVVVLGRSPRLWAQVSFTPDIEGYAELAWGIASETGGAQPLKHGFKTTTDFKIVFPIVAKKDFKYRGEGNVYAEINVKALKLSLESNGGAKFDTKGSAKTIEATLHCYGAYLTIGKNPDFKSTFAVLWEPWTANGDYKSKGDKPVYEPGFEGAGGKLGYKQTDIAGTGLTFDIAFKFASNTDWEGKSNTGAPAAGVTPSKYGLGGDILFGWERTREDGVQEYIKVELTGNSTLSSGYAQAAGAAVPAAADDILWDVGAKVSMKLWGLCALAATDVGHKKNGANGDIGADALLTLGYRWFSAGGYFASKASNVFQGVFLTTPMQKDDCAAYIKLETKGSDPDTSFLEGLDLGVDVRTYM…	148B	469	0.66
148B_seqs32_463	MIDPSATSRYGSPRLVSNGFRHRRKVVYQRVGHRRFSLIFFFVVVLGRSPRLWAQVSFTPDIEGYAELAWGIASDGGAIKHGFKTTTDFKIVFPIVAKKDFKYRGEGNVYAEINVKALKLSLESNGGAKFDTKGSAKTIEATLHCYGAYLTIGKNPDFKSTFAVLWEPWTANGDYKSKGDKPVYEPGFEGAGGKLGYKQTDIAGTGLTFDIAFKFASNTDWEGKDSQGAPAAGVTPSKYGLGGDILFGWERTREDGVQEYIKVELTGNSTLSSGYAQAAGAAVPAAADDILWDVGAKVSMKLWGLCALAATDVGHKKNAANVNGDIGADALLTLGYRWFSAGGYFASKASNVFEGVFLTTPMQKDDCAAYIKLETKGSDPDTSFLEGLDLGVDVRTYMP…	148B	463	0.652
148B_seqs37_462	MIDPSATSRYGSPRLVSNGFRHRRKVVYQRVGHRRFSLIFFFVVVLGRSPRLWAQVSFTPDIEGYAELAWGIAYENGGAQPLKHGFKTTTDFKIVFPIVAKKDFKYRGEGNVYAEINVKALKLSLESNGGAKFDTKGSAKTIEATLHCYGAYLTIGKNPDFKSTFAVLWEPWTANGDYKSKGDKPVYEPGFEGAGGKLGYKQTDIAGTGLTFDIAFKFASNTDWEGKDSQGKAPAAGVTPSKYGLGGDILFGWERTREDGVQEYIKVELTGNSTLSSGYAQAAGAAAQLPAVAPANDILWDVGAKVSMKLWGLCALAATDVGHKKENAANVNGDIGADALLTLGYRWFSAGGYFASKASNVFQGVFLTTPMQKDDCAAYIKLETKGSDPDTSFLEGLDL…	148B	462	0.65
148B_seqs28_459	MIDPSATSRYGSPRLVSNGFRHRRKVVYQRVGHRRFSLIFFFVVVLGRSPRLWAQVSFTPDIEGYAELAWGIASDGGAIKHGFKTTTDFKIVFPIVAKKDFKYRGEGNVYAEINVKALKLSLESNGGAKFDTKGSAKTIEATLHCYGAYLTIGKNPDFKSTFAVLWEPWTANGDYKSKGDKPVYEPGFEGAGGKLGYKQTDIAGTGLTFDIAFKFASNTDWEGKDSQGAPAAGVTPSKYGLGGDILFGWERTREDGVQEYIKVELTGNSTLSSGYAQAAGAAAHNDILWDVGAKVSMKLWGLCALAATDVGHKKNGANGDIGADALLTLGYRWFSAGGYFASKASNVFEGVFLTTPMQKDDCAAYIKLETKGSDPDTSFLEGLDLGVDVRTYMPVHWKA…	148B	459	0.646
148B_seqs30_447	MIDPSATSRYGSPRLVSNGFRHRRKVVYQRVGHRRFSLIFFFVVVLGRSPRLWAQVSFTPDIEGYAELAWGIASETGGAQPLKHGFKTTTDFKIVFPIVAKKDFKYRGEGNVYAEINVKALKLSLESNGGAKFDTKGSAKTIEATLHCYGAYLTIGKNPDFKSTFAVLWEPWTANGDYKSKGDKPVYEPGFEGAGGKLGYKQTDIAGTGLTFDIAFKFASNTDWEGKDSQGKAPAAGVTPSKYGLGGDILFGWERTREDGVQEYIKVELTGNSTLSSGYAQAAGAPANDILWDVGAKVSMKLWGLCALAATDVGHKKNGANGDIGADALLTLGYRWFSAGGYFASKASNVFQGVFLTTPMQKDDCAAYIKLETKGSDPDTSFLEGLDLGVDVRTYMPVH…	148B	447	0.629
148B_seqs34_496	MIDPSATSRYGSPRLVSNGFRHRRKVVYQRVGHRRFSLIFFFVVVLGRSPRLWAQVSFTPDIEGYAELAWGIAYENGGAQPLKHGFKTTTDFKIVFPIVAKKDFKYRGEGNVYAEINVKALKLSLESNGGAKFDTKGSAKTIEATLHCYGAYLTIGKNPDFKSTFAVLWEPWTANGDYKSKGDKPVYEPGFEGAGGKLGYKQTDIAGTGLTFDIAFKFASNTDWEGKSNTGAPAAGVTPSKYGLGGDILFGWERTREDGVQEYIKVELTGNSTLSSGYAQAARAPANDILWDVGAKVSMKLWGLCALAATDVGHKKNGANGDIGADALLTLGYRWFSAGGYFASQASNVFQGVFLTTPMQKDDCAAYIKLETKGSDPDTSFLEGLDLGVDVRTYMPVHW…	148B	496	0.698
148B_seqs33_429	MIDPSATSRYGSPRLVSNGFRHRRKVVYQRVGHRRFSLIFFFVVVLGRSPRLWAQVSFTPDIEGYAELAWGIAYENGGAQPLKHGFKTTTDFKIVFPIVAKKDFKYRGEGNVYAEINVKALKLSLESNGGAKFDTKGSAKTIEATLHCYGAYLTIGKNPDFKSTFAVLWEPWTANGDYKSKGDKPVYEPGFEGAGGKLGYKQTDIAGTGLTFDIAFKFASNTDWEGKSNTGAPAAGVTPSKYGLGGDILFGWERTREDGVQEYIKVELTGNSTLSSGYAQAAAAAVNNDILWDVGAKVSMKLWGLCALAATDVGRKKDGAQGTVGADALLTLGYRWFSAGGYFASKASNVFQGVFLTNAMQKDDCAAYIKLETKGSDPDTSFLEGLDLGVDVRTYMPVH…	148B	429	0.604
148B_seqs36_419	MIDPSATSRYGSPRLVSNGFRHRRKVVYQRVGHRRFSLIFFFVVVLGRSPRLWAQVSFTPDIEGYAELAWGIAYENGGAQPLKHGFKTTTDFKIVFPIVAKKDFKYRGEGNVYAEINVKALKLSLESNGGAKFDTKGSAKTIEATLHCYGAYLTIGKNPDFKSTFAVLWEPWTANGDYKSKGDKPVYEPGFEGAGGKLGYKQTDIAGTGLTFDIAFKFASNTDWEGKDSQGKAPAAGVTPSKYGLGGDILFGWERTREDGVQEYIKVELTGNSTLSSGYAQAAAAAVNNDILWDVGAKVSMKLWGLCALAATDVGHKKNGANGDIGADALLTLGYRWFSAGGYFASKASNVFQGVFLTTPMQKDDCAAYIKLETKGSDPDTSFLEGLDLGVDVRTYMPV…	148B	419	0.59
148B_seqs35_412	MIDPSATSRYGSPRLVSNGFRHRRKVVYQRVGHRRFSLIFFFVVVLGRSPRLWAQVSFTPDIEGYAELAWGIAYENGGAQPLKHGFKTTTDFKIVFPIVAKKDFKYRGEGNVYAEINVKALKLSLESNGGAKFDTKGSAKTIEATLHCYGAYLTIGKNPDFKSTFAVLWEPWTANGDYKSKGDKPVYEPGFEGAGGKLGYKQTDIAGTGLTFDIAFKFASNTDWEGKPNGNVPAAGVTPSKYGLGGDILFGWERTREDGVQEYIKVELTGNSTLSSGYAQAPAAVNNDILWDVGAKVSMKLWGLCALAATDVGHKKNGANGDIGADALLTLGYRWFSAGGYFASKASNVFQGVFLTDTTPMQKDDCAAYIKLETKGSDPDTSFLEGLDLGVDVRTYMPV…	148B	412	0.58
148B_seqs38_396	MIDPSATSRYGSPRLVSNGFRHRRKVVYQRVGHRRFSLIFFFVVVLGRSPRLWAQVSFTPDIEGYAELAWGIAYENGGAQPLKHGFKTTTDFKIVFPIVAKKDFKYRGEGNVYAEINVKALKLSLESNGGAKFDTKGSAKTIEATLHCYGAYLTIGKNPDFKSTFAVLWEPWTANGDYKSKGDKPVYEPGFEGAGGKLGYKQTDIAGTGLTFDIAFKFASNTDWEGKSNTGAPAAGVTPSKYGLGGDILFGWERTREDGVQEYIKVELTGNSTLSSGYAQAAGAAVNNDILWDVGAKVSMKLWGLCALAATDVGHKKNGANGDIGADALLTLGYRWFSAGGYFASQASNVFQGVFLTTPMQKDDCAAYIKLETKGSDPDTSFLEGLDLGVDVRTYMPVH…	148B	396	0.557
148B_seqs39_384	MIDPSATSRYGSPRLVSNGFRHRRKVVYQRVGHRRFSLIFFFVVVLGRSPRLWAQVSFTPDIEGYAELAWGIAYENGGAQPLKHGFKTTTDFKIVFPIVAKKDFKYRGEGNVYAEINVKALKLSLESNGGAKFDTKGSAKTIEATLHCYGAYLTIGKNPDFKSTFAVLWEPWTANGDYKSKGDKPVYEPGFEGAGGKLGYKQTDIAGTGLTFDIAFKFASNTDWEGKSNTGAPAAGVTPSKYGLGGDILFGWERTREDGVQEYIKVELTGNSTLSSGYAQAAGAPANDILWDVGAKVSMKLWGLCALAATDVGHKKNGANGDIGADALLTLGYRWFSAGGYFASKASNVFQGVFLTTPMQKDDCAAYIKLETKGSDPDTSFLEGLDLGVDVRTYMPVHW…	148B	384	0.54
148B_seqs43_375	MIDPSATSRYGSPRLVSNGFRHRRKVVYQRVGHRRFSLIFFFVVVLGRSPRLWAQVSFTPDIEGYAELAWGIAYENGGAQPLKHGFKTTTDFKIVFPIVAKKDFKYRGEGNVYAEINVKALKLSLESNGGAKFDTKGSAKTIEATLHCYGAYLTIGKNPDFKSTFAVLWEPWTANGDYKSKGDKPVYEPGFEGAGGKLGYKQTDIAGTGLTFDIAFKFASNTDWEGKSNTGAPAAGVTPSKYGLGGDILFGWERTREDGVQEYIKVELTGNSTLSSGYAQAAGAAVPAAADDILWDVGAKVSMKLWGLCALAATDVGHKKNGANGDIGADALLTLGYRWFSAGGYFASKASNVFQGVFLTTPMQKDDCAAYIKLETKGSDPDTSFLEGLDLGVDVRTYM…	148B	375	0.528
148B_seqs40_373	MIDPSATSRYGSPRLVSNGFRHRRKVVYQRVGHRRFSLIFFFVVVLGRSPRLWAQVSFTPDIEGYAELAWGIASDGGAIKHGFKTTTDFKIVFPIVAKKDFKYRGEGNVYAEINVKALKLSLESNGGAKFDTKGSAKTIEATLHCYGAYLTIGKNPDFKSTFAVLWEPWTANGDYKSKGDKPVYEPGFEGAGGKLGYKQTDIAGTGLTFDIAFKFASNTDWEGKDSQGAPAAGVTPSKYGLGGDILFGWERTREDGVQEYIKVELTGNSTLSSGYATAPAAADDILWDVGAKVSMKLWGLCALAATDVGHKKNGANGDIGADALLTLGYRWFSAGGYFASKASNVFGGVFLTNNMQKDDCAAYIKLETKGSDPDTSFLEGLDLGVDVRTYMPVHWKALP…	148B	373	0.525
148B_seqs42_367	MIDPSATSRYGSPRLVSNGFRHRRKVVYQRVGHRRFSLIFFFVVVLGRSPRLWAQVSFTPDIEGYAELAWGIAYENGGAQPLKHGFKTTTDFKIVFPIVAKKDFKYRGEGNVYAEINVKALKLSLESNGGAKFDTKGSAKTIEATLHCYGAYLTIGKNPDFKSTFAVLWEPWTANGDYKSKGDKPVYEPGFEGAGGKLGYKQTDIAGTGLTFDIAFKFASNTDWEGKSNTGAPAAGVTPSKYGLGGDILFGWERTREDGVQEYIKVELTGNSTLSSGYAQAAGAPANDILWDVGAKVSMKLWGLCALAATDVGHKKENAANGDIGADALLTLGYRWFSAGGYFASQASNVFQGVFLTNAMDMQKDDCAAYIKLETKGSDPDTSFLEGLDLGVDVRTYMP…	148B	367	0.517
148B_seqs41_358	MIDPSATSRYGSPRLVSNGFRHRRKVVYQRVGHRRFSLIFFFVVVLGRSPRLWAQVSFTPDIEGYAELAWGIAYENGGAQPLKHGFKTTTDFKIVFPIVAKKDFKYRGEGNVYAEINVKALKLSLESNGGAKFDTKGSAKTIEATLHCYGAYLTIGKNPDFKSTFAVLWEPWTANGDYKSKGDKPVYEPGFEGAGGKLGYKQTDIAGTGLTFDIAFKFASNTDWEGKPNGNVPAGVTPSKYGLGGDILFGWERTREDGVQEYIKVELTGNSTLSSGYAQAAGAAVNNDILWDVGAKVSMKLWGLCALAATDVGHKKNGANGDIGADALLTLGYRWFSAGGYFASKASNVFQGVFLTTPMQKDDCAAYIKLETKGSDPDTSFLEGLDLGVDVRTYMPVHA…	148B	358	0.504
148B_seqs44_345	MIDPSATSRYGSPRLVSNGFRHRRKVVYQRVGHRRFSLIFFFVVVLGRSPRLWAQVSFTPDIEGYAELAWGIAYENGGAQPLKHGFKTTTDFKIVFPIVAKKDFKYRGEGNVYAEINVKALKLSLESNGGAKFDTKGSAKTIEATLHCYGAYLTIGKNPDFKSTFAVLWEPWTANGDYKSKGDKPVYEPGFEGAGGKLGYKQTDIAGTGLTFDIAFKFASNTDWEGKSNTGAPAAGVTPSKYGLGGDILFGWERTREDGVQEYIKVELTGNSTLSSGYAQAAGAAAAADDILWDVGAKVSMKLWGLCALAATDVGHKKNGANGDIGADALLTLGYRWFSAGGYFASKASNVFQGVFLTTPMQKDDCAAYIKLETKGSDPDTSFLEGLDLGVDVRTYMPV…	148B	345	0.486
148B_seqs45_343	MIDPSATSRYGSPRLVSNGFRHRRKVVYQRVGHRRFSLIFFFVVVLGRSPRLWAQVSFTPDIEGYAELAWGIAYENGGAQPLKHGFKTTTDFKIVFPIVAKKDFKYRGEGNVYAEINVKALKLSLESNGGAKFDTKGSAKTIEATLHCYGAYLTIGKNPDFKSTFAVLWEPWTANGDYKSKGDKPVYEPGFEGAGGKLGYKQTDIAGTGLTFDIAFKFASNTDWEGKSNTGAPAAGVTPSKYGLGGDILFGWERTREDGVQEYIKVELTGNSTLSSGYAQAAGAPANDILWDVGAKVSMKLWGLCALAATDVGHKKNGANGDIGADALLTLGYRWFSAGGYFASKASNVFKDVFLTNAMDMQTHDCAAYIKLETKGSDPDTSFLEGLDLGVDVRTYMPV…	148B	343	0.483
148B_seqs46_335	MIDPSATSRYGSPRLVSNGFRHRRKVVYQRVGHRRFSLIFFFVVVLGRSPRLWAQVSFTPDIEGYAELAWGIASDGGAIKHGFKTTTDFKIVFPIVAKKDFKYRGEGNVYAEINVKALKLSLESNGGAKFDTKGSAKTIEATLHCYGAYLTIGKNPDFKSTFAVLWEPWTANGDYKSKGDKPVYEPGFEGAGGKLGYKQTDIAGTGLTFDIAFKFASNTDWEGKDSKGKAPAGANHSKYGLGGDILFGWERTREDGVQEYIKVELTGNSTLSSGYAQAAAAAVNNDILWDVGAKVSMKLWGLCALAATDVGHKKNGANGDIGADALLTLGYRWFSAGGYFASKASNVFKDVFLTNAMDMQKDDCAAYIKLETKGSDPDTSFLEGLDLGVDVRTYMPVHY…	148B	335	0.472
148B_seqs48_334	MIDPSATSRYGSPRLVSNGFRHRRKVVYQRVGHRRFSLIFFFVVVLGRSPRLWAQVSFTPDIEGYAELAWGIASEKNGGAQPLKHGFKTTTDFKIVFPIVAKKDFKYRGEGNVYAEINVKALKLSLESNGGAKFDTKGSAKTIEATLHCYGAYLTIGKNPDFKSTFAVLWEPWTANGDYKSKGDKPVYEPGFEGAGGKLGYKQTDIAGTGLTFDIAFKFASNTDWEGKDSKGAPAAGVTPSKYGLGGDILFGWERTREDGVQEYIKVELTGNSTLSSGYAQAAAAAVNNDILWDVGAKVSMKLWGLCALAATDVGHKKNGAQGTVGADALLTLGYRWFSAGGYFASKASNVFQGVFLTTPMQKDDCAAYIKLETKGSDPDTSFLEGLDLGVDVRTYMPV…	148B	334	0.47
148B_seqs49_332	MIDPSATSRCGTSARIEGYAELAWGIASETGGAQPLKHGFKTTTDFKIVFPIVAKKDFKYRGEGNVYAEINVKALKLSLESNGGAKFDTKGSAKTIEATLHCYGAYLTIGKNPDFKSTFAVLWEPWTANGDYKSKGDKPVYEPGFEGAGGKLGYKQTDIAGTGLTFDIAFKFASNTDWEGKSNTGAPAAGVTPSKYGLGGDILFGWERTREDGVQEYIKVELTGNSTLSSGYAQAAGAAVPAAADDILWDVGAKVSMKLWGLCALAATDVGHKKNGANGDIGADALLTLGYRWFSAGGYFASQASNVFQGVFLTTPMQKDDCAAYIKLETKGSDPDTSFLEGLDLGVDVRTYMPVHWKALAAGVDINFPVYGKVWGSYRHDMGEYGWVKVYANLYGGTN…	148B	332	0.467
148B_seqs55_331	MIDPSATSRYGSPRLVSNGFRHRRKVVYQRVGHRRFSLIFFFVVVLGRSPRLWAQVSFTPDIEGYAELAWGIASDGGAIKHGFKTTTDFKIVFPIVAKKDFKYRGEGNVYAEINVKALKLSLESNGGAKFDTKGSAKTIEATLHCYGAYLTIGKNPDFKSTFAVLWEPWTANGDYKSKGDKPVYEPGFEGAGGKLGYKQTDIAGTGLTFDIAFKFASNTDWEGKDSQGAPAAGVTPSKYGLGGDILFGWERTREDGVQEYIKVELTGNSTLSSGYAQAAGAPANDILWDVGAKVSMKLWGLCALAATDVGRKKDGAQGTVGADALLTLGYRWFSAGGYFASQASNVFQGVFLTDTTPMQKDDCAAYIKLETKGSDPDTSFLEGLDLGVDVRTYMPVHWK…	148B	331	0.466
148B_seqs47_329	MIDPSATSRYGSPRLVSNGFRHRRKVVYQRVGHRRFSLIFFFVVVLGRSPRLWAQVSFTPDIEGYAELAWGIASDGGAQPLKHGFKTTTDFKIVFPIVAKKDFKYRGEGNVYAEINVKALKLSLESNGGAKFDTKGSAKTIEATLHCYGAYLTIGKNPDFKSTFAVLWEPWTANGDYKSKGDKPVYEPGFEGAGGKLGYKQTDIAGTGLTFDIAFKFASNTDWEGKSNTGAPAAGVTPSKYGLGGDILFGWERTREDGVQEYIKVELTGNSTLSSGYAQAAGAAAGVPALPGAAAHNDILWDVGAKVSMKLWGLCALAATDVGHKKNGANGDIGADALLTLGYRWFSAGGYFASQASNVFQGVFLTDTTPMQKDDCAAYIKLETKGSDPDTSFLEGLDL…	148B	329	0.463
148B_seqs50_392	MIDPSATSRYGSPRLVSNGFRHRRKVVYQRVGHRRFSLIFFFVVVLGRSPRLWAQVSFTPDIEGYAELAWGIASDGGAIKHGFKTTTDFKIVFPIVAKKDFKYRGEGNVYAEINVKALKLSLESNGGAKFDTKGSAKTIEATLHCYGAYLTIGKNPDFKSTFAVLWEPWTANGDYKSKGDKPVYEPGFEGAGGKLGYKQTDIAGTGLTFDIAFKFASNTDWEGKDSQGAPAAGVTPSKYGLGGDILFGWERTREDGVQEYIKVELTGNSTLSSGYATARAGAAAHNDILWDVGAKVSMKLWGLCALAATDVGRKKDGAQGTVGADALLTLGYRWFSAGGYFASQASNVFQGVFLTTPMQKDDCAAYIKLETKGSDPDTSFLEGLDLGVDVRTYMPVHWN…	148B	392	0.552
148B_seqs57_326	MIDPSATSRYGSPRLVSNGFRHRRKVVYQRVGHRRFSLIFFFVVVLGRSPRLWAQVSFTPDIEGYAELAWGIAYENGGAQPLKHGFKTTTDFKIVFPIVAKKDFKYRGEGNVYAEINVKALKLSLESNGGAKFDTKGSAKTIEATLHCYGAYLTIGKNPDFKSTFAVLWEPWTANGDYKSKGDKPVYEPGFEGAGGKLGYKQTDIAGTGLTFDIAFKFASNTDWEGKSNTGAPAAGVTPSKYGLGGDILFGWERTREDGVQEYIKVELTGNSTLSSGYATAGAAVNNDILWDVGAKVSMKLWGLCALAATDVGHKKNGANGDIGADALLTLGYRWFSAGGYFASKASNVFKDVFLTNAMDMQTHDCAAYIKLETKGSDPDTSFLEGLDLGVDVRTYMPV…	148B	326	0.459
148B_seqs51_324	MIDPSATSRYGSPRLVSNGFRHRRKVVYQRVGHRRFSLIFFFVVVLGRSPRLWAQVSFTPDIEGYAELAWGIAYENGGAQPLKHGFKTTTDFKIVFPIVAKKDFKYRGEGNVYAEINVKALKLSLESNGGAKFDTKGSAKTIEATLHCYGAYLTIGKNPDFKSTFAVLWEPWTANGDYKSKGDKPVYEPGFEGAGGKLGYKQTDIAGTGLTFDIAFKFASNTDWEGKSNTGAPAAGVTPSKYGLGGDILFGWERTREDGVQEYIKVELTGNSTLSSGYATARAGAAVNNDILWDVGAKVSMKLWGLCALAATDVGHKKENAANGDIGADALLTLGYRWFSAGGYFASKASNVFQGVFLTTPMQKDDCAAYIKLETKGSDPDTSFLEGLDLGVDVRTYMP…	148B	324	0.456
148B_seqs53_317	MIDPSATSRYGSPRLVSNGFRHRRKVVYQRVGHRRFSLIFFFVVVLGRSPRLWAQVSFTPDIEGYAELAWGIAYENGGAQPLKHGFKTTTDFKIVFPIVAKKDFKYRGEGNVYAEINVKALKLSLESNGGAKFDTKGSAKTIEATLHCYGAYLTIGKNPDFKSTFAVLWEPWTANGDYKSKGDKPVYEPGFEGAGGKLGYKQTDIAGTGLTFDIAFKFASNTDWEGKSNTGAPAAGVTPSKYGLGGDILFGWERTREDGVQEYIKVELTGNSTLSSGYAQAAGAPANNDILWDVGAKVSMKLWGLCALAATDVGHKKNGANGDIGADALLTLGYRWFSAGGYFASKASNVFQGVFLTTPMQKDDCAAYIKLETKGSDPDTSFLEGLDLGVDVRTYMPVH…	148B	317	0.446
148B_seqs60_316	MIDPSATSRYGSPRLVSNGFRHRRKVVYQRVGHRRFSLIFFFVVVLGRSPRLWAQVSFTPDIEGYAELAWGIAYENGGAQPLKHGFKTTTDFKIVFPIVAKKDFKYRGEGNVYAEINVKALKLSLESNGGAKFDTKGSAKTIEATLHCYGAYLTIGKNPDFKSTFAVLWEPWTANGDYKSKGDKPVYEPGFEGAGGKLGYKQTDIAGTGLTFDIAFKFASNTDWEGKSNTGAPAAGVTPSKYGLGGDILFGWERTREDGVQEYIKVELTGNSTLSSGYAQAAAAAVNNDILWDVGAKVSMKLWGLCALAATDVGHKKNGANGDIGADALLTLGYRWFSAGGYFASKASNVFKDVFLTTPMQKDDCAAYIKLETKGSDPDTSFLEGLDLGVDVRTYMPVH…	148B	316	0.445
148B_seqs62_313	MIDPSATSRYGSPRLVSNGFRHRRKVVYQRVGHRRFSLIFFFVVVLGRSPRLWAQVSFTPDIEGYAELAWGIAYENGGAQPLKHGFKTTTDFKIVFPIVAKKDFKYRGEGNVYAEINVKALKLSLESNGGAKFDTKGSAKTIEATLHCYGAYLTIGKNPDFKSTFAVLWEPWTANGDYKSKGDKPVYEPGFEGAGGKLGYKQTDIAGTGLTFDIAFKFASNTDWEGKSNTGAPAAGVTPSKYGLGGDILFGWERTREDGVQEYIKVELTGNSTLSSGYAQAAAAAVNNDILWDVGAKVSMKLWGLCALAATDVGHKKNAAPDGIGADALLTLGYRWFSAGGYFASKASNVFQGVFLTTPMQKDDCAAYIKLETKGSDPDTSFLEGLDLGVDVRTYMPVH…	148B	313	0.441
148B_seqs52_312	MIDPSATSRYGSPRLVSNGFRHRRKVVYQRVGHRRFSLIFFFVVVLGRSPRLWAQVSFTPDIEGYAELAWGIASDGGAIKHGFKTTTDFKIVFPIVAKKDFKYRGEGNVYAEINVKALKLSLESNGGAKFDTKGSAKTIEATLHCYGAYLTIGKNPDFKSTFAVLWEPWTANGDYKSKGDKPVYEPGFEGAGGKLGYKQTDIAGTGLTFDIAFKFASNTDWEGKDSQGAPAAGVTPSKYGLGGDILFGWERTREDGVQEYIKVELTGNSTLSSGYAQAAGAAVPAAADDILWDVGAKVSMKLWGLCALAATDVGHKKNGANVNGDIGADALLTLGYRWFSAGGYFASKASNVFEGVFLTTPMQKDDCAAYIKLETKGSDPDTSFLEGLDLGVDVRTYMP…	148B	312	0.439
148B_seqs54_308	MIDPSATSRYGSPRLVSNGFRHRRKVVYQRVGHRRFSLIFFFVVVLGRSPRLWAQVSFTPDIEGYAELAWGIASDGGAIKHGFKTTTDFKIVFPIVAKKDFKYRGEGNVYAEINVKALKLSLESNGGAKFDTKGSAKTIEATLHCYGAYLTIGKNPDFKSTFAVLWEPWTANGDYKSKGDKPVYEPGFEGAGGKLGYKQTDIAGTGLTFDIAFKFASNTDWEGKDSQGAPAAGVTPSKYGLGGDILFGWERTREDGVQEYIKVELTGNSTLSSGYAQAAGAAVPAAADDILWDVGAKVSMKLWGLCALAATDVGHKKNGANGDIGADALLTLGYRWFSAGGYFASKASNVFEGVFLTTPMQKDDCAAYIKLETKGSDPDTSFLEGLDLGVDVRTYMPVH…	148B	308	0.434
148B_seqs56_300	MIDPSATSRYGSPRLVSNGFRHRRKVVYQRVGHRRFSLIFFFVVVLGRSPRLWAQVSFTPDIEGYAELAWGIASDGGAIKHGFKTTTDFKIVFPIVAKKDFKYRGEGNVYAEINVKALKLSLESNGGAKFDTKGSAKTIEATLHCYGAYLTIGKNPDFKSTFAVLWEPWTANGDYKSKGDKPVYEPGFEGAGGKLGYKQTDIAGTGLTFDIAFKFASNTDWEGKDSQGAPAAGVTPSKYGLGGDILFGWERTREDGVQEYIKVELTGNSTLSSGYAQAAGAAVPAAADDILWDVGAKVSMKLWGLCALAATDVGHKKNGANGDIGADALLTLGYRWFSAGGYFASKASNVFEGVFLTTPMQKDDCAAYIKLETKGSDPDTSFLEGLDLGVDVRTYMPVH…	148B	300	0.422
148B_seqs63_299	MIDPSATSRYGSPRLVSNGFRHRRKVVYQRVGHRRFSLIFFFVVVLGRSPRLWAQVSFTPDIEGYAELAWGIAYENGGAQPLKHGFKTTTDFKIVFPIVAKKDFKYRGEGNVYAEINVKALKLSLESNGGAKFDTKGSAKTIEATLHCYGAYLTIGKNPDFKSTFAVLWEPWTANGDYKSKGDKPVYEPGFEGAGGKLGYKQTDIAGTGLTFDIAFKFASNTDWEGKSNTGAPAAGVTPSKYGLGGDILFGWERTREDGVQEYIKVELTGNSTLSSGYAQAAGAAVNNDILWDVGAKVSMKLWGLCALAATDVGHKKNGANGDIGADALLTLGYRWFSAGGYFASQASNVFQGVFLTTPMQKDDCAAYIKLETKGSDPDTSFLEGLDLGVDVRTYMPVH…	148B	299	0.421
148B_seqs58_296	MIDPSATSRYGSPRLVSNGFRHRRKVVYQRVGHRRFSLIFFFVVVLGRSPRLWAQVSFTPDIEGYAELAWGIASDGGAIKHGFKTTTDFKIVFPIVAKKDFKYRGEGNVYAEINVKALKLSLESNGGAKFDTKGSAKTIEATLHCYGAYLTIGKNPDFKSTFAVLWEPWTANGDYKSKGDKPVYEPGFEGAGGKLGYKQTDIAGTGLTFDIAFKFASNTDWEGKDSKGVVQAGANHSKYGLGGDILFGWERTREDGVQEYIKVELTGNSTLSSGYATARAGAAVNNDILWDVGAKVSMKLWGLCALAATDVGHKKNGANGDIGADALLTLGYRWFSAGGYFASKASNVFKDVFLTNATPMQKDDCAAYIKLETKGSDPDTSFLEGLDLGVDVRTYMPVH…	148B	296	0.417
148B_seqs59_295	MIDPSATSRYGSPRLVSNGFRHRRKVVYQRVGHRRFSLIFFFVVVLGRSPRLWAQVSFTPDIEGYAELAWGIAYENGGAQPLKHGFKTTTDFKIVFPIVAKKDFKYRGEGNVYAEINVKALKLSLESNGGAKFDTKGSAKTIEATLHCYGAYLTIGKNPDFKSTFAVLWEPWTANGDYKSKGDKPVYEPGFEGAGGKLGYKQTDIAGTGLTFDIAFKFASNTDWEGKPNGNVPAGVTPSKYGLGGDILFGWERTREDGVQEYIKVELTGNSTLSSGYAQAAGAPANDILWDVGAKVSMKLWGLCALAATDVGHKKNGANGDIGADALLTLGYRWFSAGGYFASKASNVFQGVFLTTPMQKDDCAAYIKLETKGSDPDTSFLEGLDLGVDVRTYMPVHWK…	148B	295	0.415
148B_seqs61_295	MIDPSATSRYGSPRLVSNGFRHRRKVVYQRVGHRRFSLIFFFVVVLGRSPRLWAQVSFTPDIEGYAELAWGIAYENGGAQPLKHGFKTTTDFKIVFPIVAKKDFKYRGEGNVYAEINVKALKLSLESNGGAKFDTKGSAKTIEATLHCYGAYLTIGKNPDFKSTFAVLWEPWTANGDYKSKGDKPVYEPGFEGAGGKLGYKQTDIAGTGLTFDIAFKFASNTDWEGKSNTGAPAAGVTPSKYGLGGDILFGWERTREDGVQEYIKVELTGNSTLSSGYAQAAGAAVNNDILWDVGAKVSMKLWGLCALAATDVGHKKENAANGDIGADALLTLGYRWFSAGGYFASKASNVFQGVFLTTPMQKDDCAAYIKLETKGSDPDTSFLEGLDLGVDVRTYMPV…	148B	295	0.415
148B_seqs65_288	MIDPSATSRYGSPRLVSNGFRHRRKVVYQRVGHRRFSLIFFFVVVLGRSPRLWAQVSFTPDIEGYAELAWGIAYENGGAQPLKHGFKTTTDFKIVFPIVAKKDFKYRGEGNVYAEINVKALKLSLESNGGAKFDTKGSAKTIEATLHCYGAYLTIGKNPDFKSTFAVLWEPWTANGDYKSKGDKPVYEPGFEGAGGKLGYKQTDIAGTGLTFDIAFKFASNTDWEGKDSQGKAPAAGVTPSKYGLGGDILFGWERTREDGVQEYIKVELTGNSTLSSGYAQAAGAPANILWDVGAKVSMKLWGLCALAATDVGHKKNGANGDIGADALLTLGYRWFSAGGYFASKASNVFKDVFLTNAMDMQTHDCAAYIKLETKGSDPDTSFLEGLDLGVDVRTYMPV…	148B	288	0.405
148B_seqs64_287	MIDPSATSRYGSPRLVSNGFRHRRKVVYQRVGHRRFSLIFFFVVVLGRSPRLWAQVSFTPDIEGYAELAWGIASDGGAIKHGFKTTTDFKIVFPIVAKKDFKYRGEGNVYAEINVKALKLSLESNGGAKFDTKGSAKTIEATLHCYGAYLTIGKNPDFKSTFAVLWEPWTANGDYKSKGDKPVYEPGFEGAGGKLGYKQTDIAGTGLTFDIAFKFASNTDWEGKDSQGAPAAGVTPSKYGLGGDILFGWERTREDGVQEYIKVELTGNSTLSGGYATARAGAAVNNDILWDVGAKVSMKLWGLCALAATDVGHKKNGANGDIGADALLTLGYRWFSAGGYFASKASNVFEGVFLTTPMQKDDCAAYIKLETKGSDPDTSFLEGLDLGVDVRTYMPVHWK…	148B	287	0.404
148B_seqs75_281	MIDPSATSRYGSPRLVSNGFRHRRKVVYQRVGHRRFSLIFFFVVVLGRSPRLWAQVSFTPDIEGYAELAWGIAYENGGAQPLKHGFKTTTDFKIVFPIVAKKDFKYRGEGNVYAEINVKALKLSLESNGGAKFDTKGSAKTIEATLHCYGAYLTIGKNPDFKSTFAVLWEPWTANGDYKSKGDKPVYEPGFEGAGGKLGYKQTDIAGTGLTFDIAFKFASNTDWEGKSNTGAPAAGVTPSKYGLGGDILFGWERTREDGVQEYIKVELTGNSTLSSGYAQAPAAVNNDILWDVGAKVSMKLWGLCALAATDVGHKKNGANGDIGADALLTLGYRWFSAGGYFASQASNVFQGVFLTDTTPMQKDDCAAYIKLETKGSDPDTSFLEGLDLGVDVRTYMPV…	148B	281	0.396
148B_seqs66_278	MIDPSATSRYGSPRLVSNGFRHRRKVVYQRVGHRRFSLIFFFVVVLGRSPRLWAQVSFTPDIEGYAELAWGIASDGGAIKHGFKTTTDFKIVFPIVAKKDFKYRGEGNVYAEINVKALKLSLESNGGAKFDTKGSAKTIEATLHCYGAYLTIGKNPDFKSTFAVLWEPWTANGDYKSKGDKPVYEPGFEGAGGKLGYKQTDIAGTGLTFDIAFKFASNTDWEGKDSQGKAPAAGVTPSKYGLGGDILFGWERTREDGVQEYIKVELTGNSTLSSGYAQAARAAVNNDILWDVGAKVSMKLWGLCALAATDVGRKKDGAQGTVGADALLTLGYRWFSAGGYFASQASNVFQGVFLTDTTPMQKDDCAAYIKLETKGSDPDTSFLEGLDLGVDVRTYMPVH…	148B	278	0.391
148B_seqs68_269	MIDPSATSRYGSPRLVSNGFRHRRKVVYQRVGHRRFSLIFFFVVVLGRSPRLWAQVSFTPDIEGYAELAWGIASDGGAIKHGFKTTTDFKIVFPIVAKKDFKYRGEGNVYAEINVKALKLSLESNGGAKFDTKGSAKTIEATLHCYGAYLTIGKNPDFKSTFAVLWEPWTANGDYKSKGDKPVYEPGFEGAGGKLGYKQTDIAGTGLTFDIAFKFASNTDWEGKDSQGAPAAGVTPSKYGLGGDILFGWERTREDGVQEYIKVELTGNSTLSSGYAQAARAAVNNDILWDVGAKVSMKLWGLCALAATDVGRKKDGAQGTVGADALLTLGYRWFSAGGYFASQASNVFQGVFLTDTTPMQKDDCAAYIKLETKGSDPDTSFLEGLDLGVDVRTYMPVHW…	148B	269	0.379
148B_seqs70_269	MIDPSATSRYGSPRLVSNGFRHRRKVVYQRVGHRRFSLIFFFVVVLGRSPRLWAQVSFTPDIEGYAELAWGIAYENGGAQPLKHGFKTTTDFKIVFPIVAKKDFKYRGEGNVYAEINVKALKLSLESNGGAKFDTKGSAKTIEATLHCYGAYLTIGKNPDFKSTFAVLWEPWTANGDYKSKGDKPVYEPGFEGAGGKLGYKQTDIAGTGLTFDIAFKFASNTDWEGKSNTGAPAAGVTPSKYGLGGDILFGWERTREDGVQEYIKVELTGNSTLSSGYAQAAGAPANDILWDVGAKVSMKLWGLCALAATDVGHKKNGANGDIGADALLTLGYRWFSAGGYFASKASNVFQGVFLTTPMQKDDCAAYIKLETKGSDPDTSFLEGLDLGVDVRTYMPVHA…	148B	269	0.379
148B_seqs72_268	MIDPSATSRYGSPRLVSNGFRHRRKVVYQRVGHRRFSLIFFFVVVLGRSPRLWAQVSFTPDIEGYAELAWGIAYENGGAQPLKHGFKTTTDFKIVFPIVAKKDFKYRGEGNVYAEINVKALKLSLESNGGAKFDTKGSAKTIEATLHCYGAYLTIGKNPDFKSTFAVLWEPWTANGDYKSKGDKPVYEPGFEGAGGKLGYKQTDIAGTGLTFDIAFKFASNTDWEGKSNTGAPAAGVTPSKYGLGGDILFGWERTREDGVQEYIKVELTGNSTLSSGYAQAAAAAVNNDILWDVGAKVSMKLWGLCALAATDVGHKKNGANGDIGADALLTLGYRWFSAGGYFASKASNVFEGVFLTTPMQKDDCAAYIKLETKGSDPDTSFLEGLDLGVDVRTYMPVH…	148B	268	0.377
148B_seqs73_268	MIDPSATSRYGSPRLVSNGFRHRRKVVYQRVGHRRFSLIFFFVVVLGRSPRLWAQVSFTPDIEGYAELAWGIAYENGGAQPLKHGFKTTTDFKIVFPIVAKKDFKYRGEGNVYAEINVKALKLSLESNGGAKFDTKGSAKTIEATLHCYGAYLTIGKNPDFKSTFAVLWEPWTANGDYKSKGDKPVYEPGFEGAGGKLGYKQTDIAGTGLTFDIAFKFASNTDWEGKSNTGAPAAGVTPSKYGLGGDILFGWERTREDGVQEYIKVELTGNSTLSSGYAQAAGAAVNNDILWDVGAKVSMKLWGLCALAATDVGHKKDGAQGTVGADALLTLGYRWFSAGGYFASQASNVFQGVFLTTPMQKDDCAAYIKLETKGSDPDTSFLEGLDLGVDVRTYMPVH…	148B	268	0.377
148B_seqs69_265	MIDPSATSRYGSPRLVSNGFRHRRKVVYQRVGHRRFSLIFFFVVVLGRSPRLWAQVSFTPDIEGYAELAWGIASDGGAIKHGFKTTTDFKIVFPIVAKKDFKYRGEGNVYAEINVKALKLSLESNGGAKFDTKGSAKTIEATLHCYGAYLTIGKNPDFKSTFAVLWEPWTANGDYKSKGDKPVYEPGFEGAGGKLGYKQTDIAGTGLTFDIAFKFASNTDWEGKDSQGAPAAGVTPSKYGLGGDILFGWERTREDGVQEYIKVELTGNSTLSSGYAQAAAAAVNNDILWDVGAKVSMKLWGLCALAATDVGHKKNGANGDIGADALLTLGYRWFSAGGYFASKASNVFEGVFLTTPMQKDDCAAYIKLETKGSDPDTSFLEGLDLGVDVRTYMPVHYTV…	148B	265	0.373
148B_seqs67_264	MIDPSATSRYGSPRLVSNGFRHRRKVVYQRVGHRRFSLIFFFVVVLGRSPRLWAQVSFTPDIEGYAELAWGIAYENGGAQPLKHGFKTTTDFKIVFPIVAKKDFKYRGEGNVYAEINVKALKLSLESNGGAKFDTKGSAKTIEATLHCYGAYLTIGKNPDFKSTFAVLWEPWTANGDYKSKGDKPVYEPGFEGAGGKLGYKQTDIAGTGLTFDIAFKFASNTDWEGKSNTGAPAAGVTPSKYGLGGDILFGWERTREDGVQEYIKVELTGNSTLSSGYAQAAAAAVNNDILWDVGAKVSMKLWGLCALAATDVGHKKNGANGDIGADALLTLGYRWFSAGGYFASKASNVFQGVFLTTPMQKDDCAAYIKLETKGSDPDTSFLEGLDLGVDVRTYMPVH…	148B	264	0.372
148B_seqs71_260	MIDPSATSRYGSPRLVSNGFRHRRKVVYQRVGHRRFSLIFFFVVVLGRSPRLWAQVSFTPDIEGYAELAWGIASDGGAIKHGFKTTTDFKIVFPIVAKKDFKYRGEGNVYAEINVKALKLSLESNGGAKFDTKGSAKTIEATLHCYGAYLTIGKNPDFKSTFAVLWEPWTANGDYKSKGDKPVYEPGFEGAGGKLGYKQTDIAGTGLTFDIAFKFASNTDWEGKDSQGKAPAAGVTPSKYGLGGDILFGWERTREDGVQEYIKVELTGNSTLSGDYARAGAAVNNDILWDVGAKVSMKLWGLCALAATDVGHKKNAAPDGIGADALLTLGYRWFSAGGYFASKASNVFEGVFLTTPMQKDDCAAYIKLETKGSDPDTSFLEGLDLGVDVRTYMPVHYTV…	148B	260	0.366
148B_seqs81_254	MIDPSATSRYGSPRLVSNGFRHRRKVVYQRVGHRRFSLIFFFVVVLGRSPRLWAQVSFTPDIEGYAELAWGIASETGGAQPLKHGFKTTTDFKIVFPIVAKKDFKYRGEGNVYAEINVKALKLSLESNGGAKFDTKGSAKTIEATLHCYGAYLTIGKNPDFKSTFAVLWEPWTANGDYKSKGDKPVYEPGFEGAGGKLGYKQTDIAGTGLTFDIAFKFASNTDWEGKSNTGAPAAGVTPSKYGLGGDILFGWERTREDGVQEYIKVELTGNSTLSSGYAQAAGAAVNNDILWDVGAKVSMKLWGLCALAATDVGHKKDGAQGTVGADALLTLGYRWFSAGGYFASQASNVFQGVFLTTPMQKDDCAAYIKLETKGSDPDTSFLEGLDLGVDVRTYMPVH…	148B	254	0.358
148B_seqs82_249	MIDPSATSRYGSPRLVSNGFRHRRKVVYQRVGHRRFSLIFFFVVVLGRSPRLWAQVSFTPDIEGYAELAWGIASDGGAIKHGFKTTTDFKIVFPIVAKKDFKYRGEGNVYAEINVKALKLSLESNGGAKFDTKGSAKTIEATLHCYGAYLTIGKNPDFKSTFAVLWEPWTANGDYKSKGDKPVYEPGFEGAGGKLGYKQTDIAGTGLTFDIAFKFASNTDWEGKDSQGAPAAGVTPSKYGLGGDILFGWERTREDGVQEYIKVELTGNSTLSSGYAQAAGAAVPAAADDILWDVGAKVSMKLWGLCALAATDVGHKKNGANGDIGADALLTLGYRWFSAGGYFASKASNVFEGVFLTTPMQKDDCAAYIKLETKGSDPDTSFLEGLDLGVDVRTYMPVH…	148B	249	0.35
148B_seqs74_247	MIDPSATSRYGSPRLVSNGFRHRRKVVYQRVGHRRFSLIFFFVVVLGRSPRLWAQVSFTPDIEGYAELAWGIASDGGAIKHGFKTTTDFKIVFPIVAKKDFKYRGEGNVYAEINVKALKLSLESNGGAKFDTKGSAKTIEATLHCYGAYLTIGKNPDFKSTFAVLWEPWTANGDYKSKGDKPVYEPGFEGAGGKLGYKQTDIAGTGLTFDIAFKFASNTDWEGKDSQGAPAAGVTPSKYGLGGDILFGWERTREDGVQEYIKVELTGNSTLSSGYAQAARAAVPAAADDILWDVGAKVSMKLWGLCALAATDVGHKKNGANVNGDIGADALLTLGYRWFSAGGYFASKASNVFEGVFLTTPMQKDDCAAYIKLETKGSDPDTSFLEGLDLGVDVRTYMP…	148B	247	0.348
148B_seqs78_246	MIDPSATSRYGSPRLVSNGFRHRRKVVYQRVGHRRFSLIFFFVVVLGRSPRLWAQVSFTPDIEGYAELAWGIASDGGAQPLKHGFKTTTDFKIVFPIVAKKDFKYRGEGNVYAEINVKALKLSLESNGGAKFDTKGSAKTIEATLHCYGAYLTIGKNPDFKSTFAVLWEPWTANGDYKSKGDKPVYEPGFEGAGGKLGYKQTDIAGTGLTFDIAFKFASNTDWEGKSNTGAPAAGVTPSKYGLGGDILFGWERTREDGVQEYIKVELTGNSTLSSGYAQAAGAPANDILWDVGAKVSMKLWGLCALAATDVGHKKNGANGDIGADALLTLGYRWFSAGGYFASKASNVFQGVFLTTPMQKDDCAAYIKLETKGSDPDTSFLEGLDLGVDVRTYMPVHWK…	148B	246	0.346
148B_seqs76_243	MIDPSATSRYGSPRLVSNGFRHRRKVVYQRVGHRRFSLIFFFVVVLGRSPRLWAQVSFTPDIEGYAELAWGIAYENGGAQPLKHGFKTTTDFKIVFPIVAKKDFKYRGEGNVYAEINVKALKLSLESNGGAKFDTKGSAKTIEATLHCYGAYLTIGKNPDFKSTFAVLWEPWTANGDYKSKGDKPVYEPGFEGAGGKLGYKQTDIAGTGLTFDIAFKFASNTDWEGKSNTGAPAAGVTPSKYGLGGDILFGWERTREDGVQEYIKVELTGNSTLSSGYAQAAGAAVNNDILWDVGAKVSMKLWGLCALAATDVGHKKNGANGDIGADALLTLGYRWFSAGGYFASKASNVFKDVFLTNAMDMQKDDCAAYIKLETKGSDPDTSFLEGLDLGVDVRTYMP…	148B	243	0.342
148B_seqs77_241	MIDPSATSRYGSPRLVSNGFRHRRKVVYQRVGHRRFSLIFFFVVVLGRSPRLWAQVSFTPDIEGYAELAWGIAYENGGAQPLKHGFKTTTDFKIVFPIVAKKDFKYRGEGNVYAEINVKALKLSLESNGGAKFDTKGSAKTIEATLHCYGAYLTIGKNPDFKSTFAVLWEPWTANGDYKSKGDKPVYEPGFEGAGGKLGYKQTDIAGTGLTFDIAFKFASNTDWEGKPNGNVPAAGVTPSKYGLGGDILFGWERTREDGVQEYIKVELTGNSTLSSGYAQAAGAAADDILWDVGAKVSMKLWGLCALAATDVGRKKDGAQGTVGADALLTLGYRWFSAGGYFASQASNVFQGVFLTDTTPMQKDDCAAYIKLETKGSDPDTSFLEGLDLGVDVRTYMPV…	148B	241	0.339
148B_seqs80_241	MIDPSATSRYGSPRLVSNGFRHRRKVVYQRVGHRRFSLIFFFVVVLGRSPRLWAQVSFTPDIEGYAELAWGIASDGGAIKHGFKTTTDFKIVFPIVAKKDFKYRGEGNVYAEINVKALKLSLESNGGAKFDTKGSAKTIEATLHCYGAYLTIGKNPDFKSTFAVLWEPWTANGDYKSKGDKPVYEPGFEGAGGKLGYKQTDIAGTGLTFDIAFKFASNTDWEGKDSQGAPAAGVTPSKYGLGGDILFGWERTREDGVQEYIKVELTGNSTLSSGYAQAAGAAAGVPALPGAAVNNDILWDVGAKVSMKLWGLCALAATDVGRKKDGAQGTVGADALLTLGYRWFSAGGYFASKASNVFKDVFLTNAMDMQTHDCAAYIKLETKGSDPDTSFLEGLDLGV…	148B	241	0.339
148B_seqs83_236	MIDPSATSRYGSPRLVSNGFRHRRKVVYQRVGHRRFSLIFFFVVVLGRSPRLWAQVSFTPDIEGYAELAWGIAYENGGAQPLKHGFKTTTDFKIVFPIVAKKDFKYRGEGNVYAEINVKALKLSLESNGGAKFDTKGSAKTIEATLHCYGAYLTIGKNPDFKSTFAVLWEPWTANGDYKSKGDKPVYEPGFEGAGGKLGYKQTDIAGTGLTFDIAFKFASNTDWEGKSNTGAPAAGVTPSKYGLGGDILFGWERTREDGVQEYIKVELTGNSTLSSGYAQAAGAPANDILWDVGAKVSMKLWGLCALAATDVGHKKNGANGDIGADALLTLGYRWFSAGGYFASKASNVFEGVFLTTPMQKDDCAAYIKLETKGSDPDTSFLEGLDLGVDVRTYMPVHW…	148B	236	0.332
148B_seqs84_236	MIDPSATSRYGSPRLVSNGFRHRRKVVYQRVGHRRFSLIFFFVVVLGRSPRLWAQVSFTPDIEGYAELAWGIASEDGGAIKHGFKTTTDFKIVFPIVAKKDFKYRGEGNVYAEINVKALKLSLESNGGAKFDTKGSAKTIEATLHCYGAYLTIGKNPDFKSTFAVLWEPWTANGDYKSKGDKPVYEPGFEGAGGKLGYKQTDIAGTGLTFDIAFKFASNTDWEGKDSQGAPAAGVTPSKYGLGGDILFGWERTREDGVQEYIKVELTGNSTLSSGYAQAARAAVNNDILWDVGAKVSMKLWGLCALAATDVGRKKDGAQGTVGADALLTLGYRWFSAGGYFASQASNVFQGVFLTDTTPMQKDDCAAYIKLETKGSDPDTSFLEGLDLGVDVRTYMPVH…	148B	236	0.332
148B_seqs88_232	MIDPSATSRYGSPRLVSNGFRHRRKVVYQRVGHRRFSLIFFFVVVLGRSPRLWAQVSFTPDIEGYAELAWGIAYENGGAQPLKHGFKTTTDFKIVFPIVAKKDFKYRGEGNVYAEINVKALKLSLESNGGAKFDTKGSAKTIEATLHCYGAYLTIGKNPDFKSTFAVLWEPWTANGDYKSKGDKPVYEPGFEGAGGKLGYKQTDIAGTGLTFDIAFKFASNTDWEGKDSQGKAPAAGVTPSKYGLGGDILFGWERTREDGVQEYIKVELTGNSTLSSGYAQAARALPAAAAAAAVNNDILWDVGAKVSMKLWGLCALAATDVGHKKENAANVNGDIGADALLTLGYRWFSAGGYFASKASNVFQGVFLNMAMTAHDCAAYIKLETKGSDPDTSFLEGLD…	148B	232	0.327
148B_seqs85_225	MIDPSATSRYGSPRLVSNGFRHRRKVVYQRVGHRRFSLIFFFVVVLGRSPRLWAQVSFTPDIEGYAELAWGIASDGGAIKHGFKTTTDFKIVFPIVAKKDFKYRGEGNVYAEINVKALKLSLESNGGAKFDTKGSAKTIEATLHCYGAYLTIGKNPDFKSTFAVLWEPWTANGDYKSKGDKPVYEPGFEGAGGKLGYKQTDIAGTGLTFDIAFKFASNTDWEGKDSQGVVQAGVTPSKYGLGGDILFGWERTREDGVQEYIKVELTGNSTLSSGYAQAAGAAVNNDILWDVGAKVSMKLWGLCALAATDVGHKKNGANVNGDIGADALLTLGYRWFSAGGYFASKASNVFEGVFLTTPMQKDDCAAYIKLETKGSDPDTSFLEGLDLGVDVRTYMPVHA…	148B	225	0.317
148B_seqs89_223	MIDPSATSRYGSPRLVSNGFRHRRKVVYQRVGHRRFSLIFFFVVVLGRSPRLWAQVSFTPDIEGYAELAWGIAYENGGAQPLKHGFKTTTDFKIVFPIVAKKDFKYRGEGNVYAEINVKALKLSLESNGGAKFDTKGSAKTIEATLHCYGAYLTIGKNPDFKSTFAVLWEPWTANGDYKSKGDKPVYEPGFEGAGGKLGYKQTDIAGTGLTFDIAFKFASNTDWEGKSNTGAPAAGVTPSKYGLGGDILFGWERTREDGVQEYIKVELTGNSTLSSGYAQAAGAPANILWDVGAKVSMKLWGLCALAATDVGHKKNGANGDIGADALLTLGYRWFSAGGYFASKASNVFEGVFLARNIAMQKDDCAAYIKLETKGSDPDTSFLEGLDLGVDVRTYMPVH…	148B	223	0.314
148B_seqs90_221	MIDPSATSRYGSPRLVSNGFRHRRKVVYQRVGHRRFSLIFFFVVVLGRSPRLWAQVSFTPDIEGYAELAWGIASDGGAIKHGFKTTTDFKIVFPIVAKKDFKYRGEGNVYAEINVKALKLSLESNGGAKFDTKGSAKTIEATLHCYGAYLTIGKNPDFKSTFAVLWEPWTANGDYKSKGDKPVYEPGFEGAGGKLGYKQTDIAGTGLTFDIAFKFASNTDWEGKSNTGAPAAGVTPSKYGLGGDILFGWERTREDGVQEYIKVELTGNSTLSSGYAQAAGAPANDILWDVGAKVSMKLWGLCALAATDVGRKKDGAQGTVGADALLTLGYRWFSAGGYFASQASNVFQGVFLTTPMQKDDCAAYIKLETKGSDPDTSFLEGLDLGVDVRTYMPVHWKAL…	148B	221	0.311
148B_seqs86_220	MIDPSATSRYGSPRLVSNGFRHRRKVVYQRVGHRRFSLIFFFVVVLGRSPRLWAQVSFTPDIEGYAELAWGIASDGGAIKHGFKTTTDFKIVFPIVAKKDFKYRGEGNVYAEINVKALKLSLESNGGAKFDTKGSAKTIEATLHCYGAYLTIGKNPDFKSTFAVLWEPWTANGDYKSKGDKPVYEPGFEGAGGKLGYKQTDIAGTGLTFDIAFKFASNTDWEGKDSQGAPAAGVTPSKYGLGGDILFGWERTREDGVQEYIKVELTGNSTLSSGYAQAAGAAAAAAVNNDILWDVGAKVSMKLWGLCALAATDVGHKKNGANGDIGADALLTLGYRWFSAGGYFASKASNVFEGVFLNMAMTAHDCAAYIKLETKGSDPDTSFLEGLDLGVDVRTYMPV…	148B	220	0.31
148B_seqs87_220	MIDPSATSRYGSPRLVSNGFRHRRKVVYQRVGHRRFSLIFFFVVVLGRSPRLWAQVSFTPDIEGYAELAWGIAYENGGAQPLKHGFKTTTDFKIVFPIVAKKDFKYRGEGNVYAEINVKALKLSLESNGGAKFDTKGSAKTIEATLHCYGAYLTIGKNPDFKSTFAVLWEPWTANGDYKSKGDKPVYEPGFEGAGGKLGYKQTDIAGTGLTFDIAFKFASNTDWEGKSNTGAPAAGVTPSKYGLGGDILFGWERTREDGVQEYIKVELTGNSTLSSGYAQAAGAPANNAILWDVGAKVSMKLWGLCALAATDVGHKKNGANGDIGADALLTLGYRWFSAGGYFASKASNVFEGVFLTTPMQKDDCAAYIKLETKGSDPDTSFLEGLDLGVDVRTYMPVH…	148B	220	0.31
148B_seqs93_216	MIDPSATSRYGSPRLVSNGFRHRRKVVYQRVGHRRFSLIFFFVVVLGRSPRLWAQVSFTPDIEGYAELAWGIAYENGGAQPLKHGFKTTTDFKIVFPIVAKKDFKYRGEGNVYAEINVKALKLSLESNGGAKFDTKGSAKTIEATLHCYGAYLTIGKNPDFKSTFAVLWEPWTANGDYKSKGDKPVYEPGFEGAGGKLGYKQTDIAGTGLTFDIAFKFASNTDWEGKDSQGKAPAAGVTPSKYGLGGDILFGWERTREDGVQEYIKVELTGNSTLSSGYAQAAGAAVNNDILWDVGAKVSMKLWGLCALAATDVGHKKENAANVNGDIGADALLTLGYRWFSAGGYFASQASNVFQGVFLTTPMQKDDCAAYIKLETKGSDPDTSFLEGLDLGVDVRTY…	148B	216	0.304
148B_seqs91_214	MIDPSATSRYGSPRLVSNGFRHRRKVVYQRVGHRRFSLIFFFVVVLGRSPRLWAQVSFTPDIEGYAELAWGIASDGGAIKHGFKTTTDFKIVFPIVAKKDFKYRGEGNVYAEINVKALKLSLESNGGAKFDTKGSAKTIEATLHCYGAYLTIGKNPDFKSTFAVLWEPWTANGDYKSKGDKPVYEPGFEGAGGKLGYKQTDIAGTGLTFDIAFKFASNTDWEGKDSQGKAPAGTPSKYGLGGDILFGWERTREDGVQEYIKVELTGNSTLSSGYAQAAGAAVPAAADDILWDVGAKVSMKLWGLCALAATDVGHKKNGANGDIGADALLTLGYRWFSAGGYFASKASNVFKDVFLTNATPMQKDDCAAYIKLETKGSDPDTSFLEGLDLGVDVRTYMPV…	148B	214	0.301
148B_seqs94_213	MIDPSATSRYGSPRLVSNGFRHRRKVVYQRVGHRRFSLIFFFVVVLGRSPRLWAQVSFTPDIEGYAELAWGIAYENGGAQPLKHGFKTTTDFKIVFPIVAKKDFKYRGEGNVYAEINVKALKLSLESNGGAKFDTKGSAKTIEATLHCYGAYLTIGKNPDFKSTFAVLWEPWTANGDYKSKGDKPVYEPGFEGAGGKLGYKQTDIAGTGLTFDIAFKFASNTDWEGKSNTGAPAAGVTPSKYGLGGDILFGWERTREDGVQEYIKVELTGNSTLSSGYAQAAGAPANDILWDVGAKVSMKLWGLCALAATDVGHKKNGANGDIGADALLTLGYRWFSAGGYFASKASNVFQGVFLTTPMQKDDCAAYIKLETKGSDPDTSFLEGLDLGVDVRTYMPVHW…	148B	213	0.3
148B_seqs95_212	MIDPSATSRYGSPRLVSNGFRHRRKVVYQRVGHRRFSLIFFFVVVLGRSPRLWAQVSFTPDIEGYAELAWGIASDGGAIKHGFKTTTDFKIVFPIVAKKDFKYRGEGNVYAEINVKALKLSLESNGGAKFDTKGSAKTIEATLHCYGAYLTIGKNPDFKSTFAVLWEPWTANGDYKSKGDKPVYEPGFEGAGGKLGYKQTDIAGTGLTFDIAFKFASNTDWEGKDSQGKAPAGVTPSKYGLGGDILFGWERTREDGVQEYIKVELTGNSTLSSGYAQAARAQLPAVAPANDILWDVGAKVSMKLWGLCALAATDVGRKKDGAQGTVGADALLTLGYRWFSAGGYFASQASNVFQGVFLTDTTPMQKDDCAAYIKLETKGSDPDTSFLEGLDLGVDVRTY…	148B	212	0.298
148B_seqs103_206	MIDPSATSRYGSPRLVSNGFRHRRKVVYQRVGHRRFSLIFFFVVVLGRSPRLWAQVSFTPDIEGYAELAWGIAYENGGAQPLKHGFKTTTDFKIVFPIVAKKDFKYRGEGNVYAEINVKALKLSLESNGGAKFDTKGSAKTIEATLHCYGAYLTIGKNPDFKSTFAVLWEPWTANGDYKSKGDKPVYEPGFEGAGGKLGYKQTDIAGTGLTFDIAFKFASNTDWEGKSNTGAPAAGVTPSKYGLGGDILFGWERTREDGVQEYIKVELTGNSTLSSGYAQAAGAPANDILWDVGAKVSMKLWGLCALAATDVGHKKNGANGDIGADALLTLGYRWFSAGGYFASKASNVFKDVFLTTPMQKDDCAAYIKLETKGSDPDTSFLEGLDLGVDVRTYMPVHW…	148B	206	0.29
148B_seqs104_202	MIDPSATSRYGSPRLVSNGFRHRRKVVYQRVGHRRFSLIFFFVVVLGRSPRLWAQVSFTPDIEGYAELAWGIASDGGAQPLKHGFKTTTDFKIVFPIVAKKDFKYRGEGNVYAEINVKALKLSLESNGGAKFDTKGSAKTIEATLHCYGAYLTIGKNPDFKSTFAVLWEPWTANGDYKSKGDKPVYEPGFEGAGGKLGYKQTDIAGTGLTFDIAFKFASNTDWEGKSNTGAPAAGVTPSKYGLGGDILFGWERTREDGVQEYIKVELTGNSTLSSGYATARAGAAVNNDILWDVGAKVSMKLWGLCALAATDVGHKKNGANGDIGADALLTLGYRWFSAGGYFASKASNVFKDVFLTTPMQKDDCAAYIKLETKGSDPDTSFLEGLDLGVDVRTYMPVH…	148B	202	0.284
148B_seqs96_198	MIDPSATSRYGSPRLVSNGFRHRRKVVYQRVGHRRFSLIFFFVVVLGRSPRLWAQVSFTPDIEGYAELAWGIASDGGAIKHGFKTTTDFKIVFPIVAKKDFKYRGEGNVYAEINVKALKLSLESNGGAKFDTKGSAKTIEATLHCYGAYLTIGKNPDFKSTFAVLWEPWTANGDYKSKGDKPVYEPGFEGAGGKLGYKQTDIAGTGLTFDIAFKFASNTDWEGKDSQGAPAAGVTPSKYGLGGDILFGWERTREDGVQEYIKVELTGNSTLSSGYAQAAGAAVPAAADDILWDVGAKVSMKLWGLCALAATDVGHKKNGANVNGDIGADALLTLGYRWFSAGGYFASKASNVFEGVFLTTPMQKDDCAAYIKLETKGSDPDTSFLEGLDLGVDVRTYMP…	148B	198	0.279
148B_seqs98_198	MIDPSATSRYGSPRLVSNGFRHRRKVVYQRVGHRRFSLIFFFVVVLGRSPRLWAQVSFTPDIEGYAELAWGIASEKNGGAQPLKHGFKTTTDFKIVFPIVAKKDFKYRGEGNVYAEINVKALKLSLESNGGAKFDTKGSAKTIEATLHCYGAYLTIGKNPDFKSTFAVLWEPWTANGDYKSKGDKPVYEPGFEGAGGKLGYKQTDIAGTGLTFDIAFKFASNTDWEGKSNTGAPAAGVTPSKYGLGGDILFGWERTREDGVQEYIKVELTGNSTLSSGYAQAAAAAVNNDILWDVGAKVSMKLWGLCALAATDVGHKKNGANGDIGADALLTLGYRWFSAGGYFASQASNVFQGVFLTNAMQKDDCAAYIKLETKGSDPDTSFLEGLDLGVDVRTYMPV…	148B	198	0.279
148B_seqs110_198	MIDPSATSRYGSPRLVSNGFRHRRKVVYQRVGHRRFSLIFFFVVVLGRSPRLWAQVSFTPDIEGYAELAWGIAYENGGAQPLKHGFKTTTDFKIVFPIVAKKDFKYRGEGNVYAEINVKALKLSLESNGGAKFDTKGSAKTIEATLHCYGAYLTIGKNPDFKSTFAVLWEPWTANGDYKSKGDKPVYEPGFEGAGGKLGYKQTDIAGTGLTFDIAFKFASNTDWEGKPNGNVPAGVTPSKYGLGGDILFGWERTREDGVQEYIKVELTGNSTLSSGYAQAAAAAVNNDILWDVGAKVSMKLWGLCALAATDVGHKKNGANGDIGADALLTLGYRWFSAGGYFASKASNVFQGVFLTTPMQKDDCAAYIKLETKGSDPDTSFLEGLDLGVDVRTYMPVHA…	148B	198	0.279
148B_seqs99_196	MIDPSATSRYGSPRLVSNGFRHRRKVVYQRVGHRRFSLIFFFVVVLGRSPRLWAQVSFTPDIEGYAELAWGIAYENGGAQPLKHGFKTTTDFKIVFPIVAKKDFKYRGEGNVYAEINVKALKLSLESNGGAKFDTKGSAKTIEATLHCYGAYLTIGKNPDFKSTFAVLWEPWTANGDYKSKGDKPVYEPGFEGAGGKLGYKQTDIAGTGLTFDIAFKFASNTDWEGKSNTGAPAAGVTPSKYGLGGDILFGWERTREDGVQEYIKVELTGNSTLSSGYAQAAGAPANDILWDVGAKVSMKLWGLCALAATDVGRKKDGAQGTVGADALLTLGYRWFSAGGYFASKASNVFEGVFLTTPMQKDDCAAYIKLETKGSDPDTSFLEGLDLGVDVRTYMPVHY…	148B	196	0.276
148B_seqs105_196	MIDPSATSRYGSPRLVSNGFRHRRKVVYQRVGHRRFSLIFFFVVVLGRSPRLWAQVSFTPDIEGYAELAWGIAYENGGAQPLKHGFKTTTDFKIVFPIVAKKDFKYRGEGNVYAEINVKALKLSLESNGGAKFDTKGSAKTIEATLHCYGAYLTIGKNPDFKSTFAVLWEPWTANGDYKSKGDKPVYEPGFEGAGGKLGYKQTDIAGTGLTFDIAFKFASNTDWEGKSNTGAPAAGVTPSKYGLGGDILFGWERTREDGVQEYIKVELTGNSTLSSGYAQAAGAAVNNDILWDVGAKVSMKLWGLCALAATDVGHKKNGANGDIGADALLTLGYRWFSAGGYFASKASNVFQGVFLTTPMQKDDCAAYIKLETKGSDPDTSFLEGLDLGVDVRTYMPVH…	148B	196	0.276
148B_seqs102_194	MIDPSATSRYGSPRLVSNGFRHRRKVVYQRVGHRRFSLIFFFVVVLGRSPRLWAQVSFTPDIEGYAELAWGIAYENGGAQPLKHGFKTTTDFKIVFPIVAKKDFKYRGEGNVYAEINVKALKLSLESNGGAKFDTKGSAKTIEATLHCYGAYLTIGKNPDFKSTFAVLWEPWTANGDYKSKGDKPVYEPGFEGAGGKLGYKQTDIAGTGLTFDIAFKFASNTDWEGKSNTGAPAAGVTPSKYGLGGDILFGWERTREDGVQEYIKVELTGNSTLSSGYAQAAGAPANDILWDVGAKVSMKLWGLCALAATDVGHKKNGANGDIGADALLTLGYRWFSAGGYFASKASNVFQGVFLTTPMQKDDCAAYIKLETKGSDPDTSFLEGLDLGVDVRTYMPVHA…	148B	194	0.273
148B_seqs121_193	MIDPSATSRYGSPRLVSNGFRHRRKVVYQRVGHRRFSLIFFFVVVLGRSPRLWAQVSFTPDIEGYAELAWGIASDGGAIKHGFKTTTDFKIVFPIVAKKDFKYRGEGNVYAEINVKALKLSLESNGGAKFDTKGSAKTIEATLHCYGAYLTIGKNPDFKSTFAVLWEPWTANGDYKSKGDKPVYEPGFEGAGGKLGYKQTDIAGTGLTFDIAFKFASNTDWEGKPNGNVPAGVTPSKYGLGGDILFGWERTREDGVQEYIKVELTGNSTLSSGYAQAAGAAVPAAADDILWDVGAKVSMKLWGLCALAATDVGHKKNGANGDIGADALLTLGYRWFSAGGYFASKASNVFQGVFLTDTTPMQKDDCAAYIKLETKGSDPDTSFLEGLDLGVDVRTYMPV…	148B	193	0.272
148B_seqs100_192	MIDPSATSRYGSPRLVSNGFRHRRKVVYQRVGHRRFSLIFFFVVVLGRSPRLWAQVSFTPDIEGYAELAWGIAYENGGAQPLKHGFKTTTDFKIVFPIVAKKDFKYRGEGNVYAEINVKALKLSLESNGGAKFDTKGSAKTIEATLHCYGAYLTIGKNPDFKSTFAVLWEPWTANGDYKSKGDKPVYEPGFEGAGGKLGYKQTDIAGTGLTFDIAFKFASNTDWEGKSNTGAPAAGVTPSKYGLGGDILFGWERTREDGVQEYIKVELTGNSTLSSGYAQAAGAPANDILWDVGAKVSMKLWGLCALAATDVGHKKNGANGDIGADALLTLGYRWFSAGGYFASKASNVFQGVFLTTPMQKDDCAAYIKLETKGSDPDTSFLEGLDLGVDVRTYMPVHW…	148B	192	0.27
148B_seqs101_187	MIDPSATSRYGSPRLVSNGFRHRRKVVYQRVGHRRFSLIFFFVVVLGRSPRLWAQVSFTPDIEGYAELAWGIASEDGSAGNLKHGFKTTTDFKIVFPIVAKKDFKYRGEGNVYAEINVKALKLSLESNGGAKFDTKGSAKTIEATLHCYGAYLTIGKNPDFKSTFAVLWEPWTANGDYKSKGDKPVYEPGFEGAGGKLGYKQTDIAGTGLTFDIAFKFASNTDWEGKDSKGVVPAGVTPSKYGLGGDILFGWERTREDGVQEYIKVELTGNSTLSSGYAQAAAAAVNNDILWDVGAKVSMKLWGLCALAATDVGRKKDGAQGTVGADALLTLGYRWFSAGGYFASKASNVFQGVFLNMAMTAHDCAAYIKLETKGSDPDTSFLEGLDLGVDVRTYMPVH…	148B	187	0.263
148B_seqs125_187	MIDPSATSRYGSPRLVSNGFRHRRKVVYQRVGHRRFSLIFFFVVVLGRSPRLWAQVSFTPDIEGYAELAWGIASDGGAIKHGFKTTTDFKIVFPIVAKKDFKYRGEGNVYAEINVKALKLSLESNGGAKFDTKGSAKTIEATLHCYGAYLTIGKNPDFKSTFAVLWEPWTANGDYKSKGDKPVYEPGFEGAGGKLGYKQTDIAGTGLTFDIAFKFASNTDWEGKDSQGAPAAGVTPSKYGLGGDILFGWERTREDGVQEYIKVELTGNSTLSSGYAQAAGAAVPAAADDILWDVGAKVSMKLWGLCALAATDVGHKKNGANGDIGADALLTLGYRWFSAGGYFASKASNVFKDVFLTTPMQKDDCAAYIKLETKGSDPDTSFLEGLDLGVDVRTYMPVH…	148B	187	0.263
148B_seqs97_185	MIDPSATSRYGSPRLVSNGFRHRRKVVYQRVGHRRFSLIFFFVVVLGRSPRLWAQVSFTPDIEGYAELAWGIASDGGAQPLKHGFKTTTDFKIVFPIVAKKDFKYRGEGNVYAEINVKALKLSLESNGGAKFDTKGSAKTIEATLHCYGAYLTIGKNPDFKSTFAVLWEPWTANGDYKSKGDKPVYEPGFEGAGGKLGYKQTDIAGTGLTFDIAFKFASNTDWEGKSNTGAPAAGVTPSKYGLGGDILFGWERTREDGVQEYIKVELTGNSTLSSGYAQAAGAAVPAAADDILWDVGAKVSMKLWGLCALAATDVGHKKNGANGDIGADALLTLGYRWFSAGGYFASKASNVFQGVFLTTPMQKDDCAAYIKLETKGSDPDTSFLEGLDLGVDVRTYMP…	148B	185	0.26
148B_seqs79_174	MIDPSATSRYGSPRLVSNGFRHRRKVVYQRVGHRRFSLIFFFVVVLGRSPRLWAQVSFTPDIEGYAELAWGIASDGGAIKHGFKTTTDFKIVFPIVAKKDFKYRGEGNVYAEINVKALKLSLESNGGAKFDTKGSAKTIEATLHCYGAYLTIGKNPDFKSTFAVLWEPWTANGDYKSKGDKPVYEPGFEGAGGKLGYKQTDIAGTGLTFDIAFKFASNTDWEGKDSQGKAPAGTPSKYGLGGDILFGWERTREDGVQEYIKVELTGNSTLSSGYAQAAGAAVPAAADDILWDVGAKVSMKLWGLCALAATDVGHKKNGANGDIGADALLTLGYRWFSAGGYFASKASNVFQGVFLTDTTPMQKDDCAAYIKLETKGSDPDTSFLEGLDLGVDVRTYMPV…	148B	174	0.245
148B_seqs108_173	MIDPSATSRYGSPRLVSNGFRHRRKVVYQRVGHRRFSLIFFFVVVLGRSPRLWAQVSFTPDIEGYAELAWGIAYENGGAQPLKHGFKTTTDFKIVFPIVAKKDFKYRGEGNVYAEINVKALKLSLESNGGAKFDTKGSAKTIEATLHCYGAYLTIGKNPDFKSTFAVLWEPWTANGDYKSKGDKPVYEPGFEGAGGKLGYKQTDIAGTGLTFDIAFKFASNTDWEGKDSQGKAPAAGVTPSKYGLGGDILFGWERTREDGVQEYIKVELTGNSTLSSGYAQAARARAVAPANDILWDVGAKVSMKLWGLCALAATDVGHKKENAANVNGDIGADALLTLGYRWFSAGGYFASKASNVFQGVFLTTPMQKDDCAAYIKLETKGSDPDTSFLEGLDLGVDV…	148B	173	0.243
148B_seqs106_172	MIDPSATSRYGSPRLVSNGFRHRRKVVYQRVGHRRFSLIFFFVVVLGRSPRLWAQVSFTPDIEGYAELAWGIASDGGAIKHGFKTTTDFKIVFPIVAKKDFKYRGEGNVYAEINVKALKLSLESNGGAKFDTKGSAKTIEATLHCYGAYLTIGKNPDFKSTFAVLWEPWTANGDYKSKGDKPVYEPGFEGAGGKLGYKQTDIAGTGLTFDIAFKFASNTDWEGKDSQGAPAAGVTPSKYGLGGDILFGWERTREDGVQEYIKVELTGNSTLSSGYATARAGAAVNNDILWDVGAKVSMKLWGLCALAATDVGHKKNGANGDIGADALLTLGYRWFSAGGYFASQASNVFQGVFLTTPMQKDDCAAYIKLETKGSDPDTSFLEGLDLGVDVRTYMPVHWK…	148B	172	0.242
148B_seqs111_172	MIDPSATSRYGSPRLVSNGFRHRRKVVYQRVGHRRFSLIFFFVVVLGRSPRLWAQVSFTPDIEGYAELAWGIAYENGGAQPLKHGFKTTTDFKIVFPIVAKKDFKYRGEGNVYAEINVKALKLSLESNGGAKFDTKGSAKTIEATLHCYGAYLTIGKNPDFKSTFAVLWEPWTANGDYKSKGDKPVYEPGFEGAGGKLGYKQTDIAGTGLTFDIAFKFASNTDWEGKSNTGAPAAGVTPSKYGLGGDILFGWERTREDGVQEYIKVELTGNSTLSSGYAQAAGAAVNNDILWDVGAKVSMKLWGLCALAATDVGHKKNGANGDIGADALLTLGYRWFSAGGYFASKASNVFQGVFLTTPMQKDDCAAYIKLETKGSDPDTSFLEGLDLGVDVRTYMPVH…	148B	172	0.242
148B_seqs118_169	MIDPSATSRYGSPRLVSNGFRHRRKVVYQRVGHRRFSLIFFFVVVLGRSPRLWAQVSFTPDIEGYAELAWGIAYENGGAQPLKHGFKTTTDFKIVFPIVAKKDFKYRGEGNVYAEINVKALKLSLESNGGAKFDTKGSAKTIEATLHCYGAYLTIGKNPDFKSTFAVLWEPWTANGDYKSKGDKPVYEPGFEGAGGKLGYKQTDIAGTGLTFDIAFKFASNTDWEGKSNTGAPAAGVTPSKYGLGGDILFGWERTREDGVQEYIKVELTGNSTLSSGYAQAAGAPANDILWDVGAKVSMKLWGLCALAATDVGHKKNGANGDIGADALLTLGYRWFSAGGYFASKASNVFEGVFLTNNMQKDDCAAYIKLETKGSDPDTSFLEGLDLGVDVRTYMPVHW…	148B	169	0.238
148B_seqs107_167	MIDPSATSRYGSPRLVSNGFRHRRKVVYQRVGHRRFSLIFFFVVVLGRSPRLWAQVSFTPDIEGYAELAWGIAYENGGAQPLKHGFKTTTDFKIVFPIVAKKDFKYRGEGNVYAEINVKALKLSLESNGGAKFDTKGSAKTIEATLHCYGAYLTIGKNPDFKSTFAVLWEPWTANGDYKSKGDKPVYEPGFEGAGGKLGYKQTDIAGTGLTFDIAFKFASNTDWEGKSNTGAPAAGVTPSKYGLGGDILFGWERTREDGVQEYIKVELTGNSTLSSGYAQAARAAVNNDILWDVGAKVSMKLWGLCALAATDVGHKKNGANGDIGADALLTLGYRWFSAGGYFASQASNVFQGVFLTTPMQKDDCAAYIKLETKGSDPDTSFLEGLDLGVDVRTYMPVH…	148B	167	0.235
148B_seqs109_167	MIDPSATSRYGSPRLVSNGFRHRRKVVYQRVGHRRFSLIFFFVVVLGRSPRLWAQVSFTPDIEGYAELAWGIASDGGAIKHGFKTTTDFKIVFPIVAKKDFKYRGEGNVYAEINVKALKLSLESNGGAKFDTKGSAKTIEATLHCYGAYLTIGKNPDFKSTFAVLWEPWTANGDYKSKGDKPVYEPGFEGAGGKLGYKQTDIAGTGLTFDIAFKFASNTDWEGKDSQGAPAAGVTPSKYGLGGDILFGWERTREDGVQEYIKVELTGNSTLSSGYAQAAAAAVNNDILWDVGAKVSMKLWGLCALAATDVGRKKDGAQGTVGADALLTLGYRWFSAGGYFASQASNVFQGVFLTTPMQKDDCAAYIKLETKGSDPDTSFLEGLDLGVDVRTYMPVHWNA…	148B	167	0.235
148B_seqs123_167	MIDPSATSRYGSPRLVSNGFRHRRKVVYQRVGHRRFSLIFFFVVVLGRSPRLWAQVSFTPDIEGYAELAWGIASDGGAIKHGFKTTTDFKIVFPIVAKKDFKYRGEGNVYAEINVKALKLSLESNGGAKFDTKGSAKTIEATLHCYGAYLTIGKNPDFKSTFAVLWEPWTANGDYKSKGDKPVYEPGFEGAGGKLGYKQTDIAGTGLTFDIAFKFASNTDWEGKDSQGAPAAGVTPSKYGLGGDILFGWERTREDGVQEYIKVELTGNSTLSSGYATARAGAAVNNDILWDVGAKVSMKLWGLCALAATDVGHKKNGANGDIGADALLTLGYRWFSAGGYFASKASNVFKDVFLTTPMQKDDCAAYIKLETKGSDPDTSFLEGLDLGVDVRTYMPVHYT…	148B	167	0.235
148B_seqs119_166	MIDPSATSRYGSPRLVSNGFRHRRKVVYQRVGHRRFSLIFFFVVVLGRSPRLWAQVSFTPDIEGYAELAWGIASDGGAIKHGFKTTTDFKIVFPIVAKKDFKYRGEGNVYAEINVKALKLSLESNGGAKFDTKGSAKTIEATLHCYGAYLTIGKNPDFKSTFAVLWEPWTANGDYKSKGDKPVYEPGFEGAGGKLGYKQTDIAGTGLTFDIAFKFASNTDWEGKDSQGKAPAGTPSKYGLGGDILFGWERTREDGVQEYIKVELTGNSTLSSGYATAGAAVPAAADDILWDVGAKVSMKLWGLCALAATDVGHKKNGANGDIGADALLTLGYRWFSAGGYFASKASNVFQGVFLTTPMQKDDCAAYIKLETKGSDPDTSFLEGLDLGVDVRTYMPVHWK…	148B	166	0.234
148B_seqs112_165	MIDPSATSRYGSPRLVSNGFRHRRKVVYQRVGHRRFSLIFFFVVVLGRSPRLWAQVSFTPDIEGYAELAWGIASDGGAIKHGFKTTTDFKIVFPIVAKKDFKYRGEGNVYAEINVKALKLSLESNGGAKFDTKGSAKTIEATLHCYGAYLTIGKNPDFKSTFAVLWEPWTANGDYKSKGDKPVYEPGFEGAGGKLGYKQTDIAGTGLTFDIAFKFASNTDWEGKDSQGKAPAGTPSKYGLGGDILFGWERTREDGVQEYIKVELTGNSTLSGDYAQAAGAAVPAAADDILWDVGAKVSMKLWGLCALAATDVGHKKNGANGDIGADALLTLGYRWFSAGGYFASQASNVFQGVFLTDTTPMQKDDCAAYIKLETKGSDPDTSFLEGLDLGVDVRTYMPV…	148B	165	0.232
148B_seqs115_165	MIDPSATSRYGSPRLVSNGFRHRRKVVYQRVGHRRFSLIFFFVVVLGRSPRLWAQVSFTPDIEGYAELAWGIAYENGGAQPLKHGFKTTTDFKIVFPIVAKKDFKYRGEGNVYAEINVKALKLSLESNGGAKFDTKGSAKTIEATLHCYGAYLTIGKNPDFKSTFAVLWEPWTANGDYKSKGDKPVYEPGFEGAGGKLGYKQTDIAGTGLTFDIAFKFASNTDWEGKSNTGAPAAGVTPSKYGLGGDILFGWERTREDGVQEYIKVELTGNSTLSSGYAQAAGAAVPAAADDILWDVGAKVSMKLWGLCALAATDVGHKKNGANGDIGADALLTLGYRWFSAGGYFASKASNVFQGVFLTTPMQKDDCAAYIKLETKGSDPDTSFLEGLDLGVDVRTYM…	148B	165	0.232
148B_seqs113_163	MIDPSATSRYGSPRLVSNGFRHRRKVVYQRVGHRRFSLIFFFVVVLGRSPRLWAQVSFTPDIEGYAELAWGIASETGGAQPLKHGFKTTTDFKIVFPIVAKKDFKYRGEGNVYAEINVKALKLSLESNGGAKFDTKGSAKTIEATLHCYGAYLTIGKNPDFKSTFAVLWEPWTANGDYKSKGDKPVYEPGFEGAGGKLGYKQTDIAGTGLTFDIAFKFASNTDWEGKPNGNVPAGVTPSKYGLGGDILFGWERTREDGVQEYIKVELTGNSTLSSGYAQAAAAAVNNDILWDVGAKVSMKLWGLCALAATDVGHKKNGANGDIGADALLTLGYRWFSAGGYFASKASNVFKDVFLTNAMDMQKDDCAAYIKLETKGSDPDTSFLEGLDLGVDVRTYMPV…	148B	163	0.229
148B_seqs114_161	MIDPSATSRYGSPRLVSNGFRHRRKVVYQRVGHRRFSLIFFFVVVLGRSPRLWAQVSFTPDIEGYAELAWGIAYENGGAQPLKHGFKTTTDFKIVFPIVAKKDFKYRGEGNVYAEINVKALKLSLESNGGAKFDTKGSAKTIEATLHCYGAYLTIGKNPDFKSTFAVLWEPWTANGDYKSKGDKPVYEPGFEGAGGKLGYKQTDIAGTGLTFDIAFKFASNTDWEGKSNTGAPAAGVTPSKYGLGGDILFGWERTREDGVQEYIKVELTGNSTLSSGYAQAAGAPAQPPADILWDVGAKVSMKLWGLCALAATDVGHKKNGANGDIGADALLTLGYRWFSAGGYFASKASNVFQGVFLTTPMQKDDCAAYIKLETKGSDPDTSFLEGLDLGVDVRTYMP…	148B	161	0.227
148B_seqs120_160	MIDPSATSRYGSPRLVSNGFRHRRKVVYQRVGHRRFSLIFFFVVVLGRSPRLWAQVSFTPDIEGYAELAWGIAYENGGAQPLKHGFKTTTDFKIVFPIVAKKDFKYRGEGNVYAEINVKALKLSLESNGGAKFDTKGSAKTIEATLHCYGAYLTIGKNPDFKSTFAVLWEPWTANGDYKSKGDKPVYEPGFEGAGGKLGYKQTDIAGTGLTFDIAFKFASNTDWEGKSNTGAPAAGVTPSKYGLGGDILFGWERTREDGVQEYIKVELTGNSTLSSGYAQAAAAAVNNDILWDVGAKVSMKLWGLCALAATDVGHKKNGANGDIGADALLTLGYRWFSAGGYFASKASNVFQGVFLTDTTPMQKDDCAAYIKLETKGSDPDTSFLEGLDLGVDVRTYMP…	148B	160	0.225
148B_seqs117_159	MIDPSATSRYGSPRLVSNGFRHRRKVVYQRVGHRRFSLIFFFVVVLGRSPRLWAQVSFTPDIEGYAELAWGIAYENGGAQPLKHGFKTTTDFKIVFPIVAKKDFKYRGEGNVYAEINVKALKLSLESNGGAKFDTKGSAKTIEATLHCYGAYLTIGKNPDFKSTFAVLWEPWTANGDYKSKGDKPVYEPGFEGAGGKLGYKQTDIAGTGLTFDIAFKFASNTDWEGKPNGNVPAGVTPSKYGLGGDILFGWERTREDGVQEYIKVELTGNSTLSSGYATARAGAPANDILWDVGAKVSMKLWGLCALAATDVGHKKNGANGDIGADALLTLGYRWFSAGGYFASKASNVFEGVFLTTPMQKDDCAAYIKLETKGSDPDTSFLEGLDLGVDVRTYMPVHW…	148B	159	0.224
148B_seqs122_159	MIDPSATSRYGSPRLVSNGFRHRRKVVYQRVGHRRFSLIFFFVVVLGRSPRLWAQVSFTPDIEGYAELAWGIASDGGAIKHGFKTTTDFKIVFPIVAKKDFKYRGEGNVYAEINVKALKLSLESNGGAKFDTKGSAKTIEATLHCYGAYLTIGKNPDFKSTFAVLWEPWTANGDYKSKGDKPVYEPGFEGAGGKLGYKQTDIAGTGLTFDIAFKFASNTDWEGKDSQGAPAAGVTPSKYGLGGDILFGWERTREDGVQEYIKVELTGNSTLSSGYAQAAGAAVPAAADDILWDVGAKVSMKLWGLCALAATDVGHKKNGANGDIGADALLTLGYRWFSAGGYFASKASNVFGGVFLTNNMQKDDCAAYIKLETKGSDPDTSFLEGLDLGVDVRTYMPVH…	148B	159	0.224
148B_seqs129_150	MIDPSATSRYGSPRLVSNGFRHRRKVVYQRVGHRRFSLIFFFVVVLGRSPRLWAQVSFTPDIEGYAELAWGIAYENGGAQPLKHGFKTTTDFKIVFPIVAKKDFKYRGEGNVYAEINVKALKLSLESNGGAKFDTKGSAKTIEATLHCYGAYLTIGKNPDFKSTFAVLWEPWTANGDYKSKGDKPVYEPGFEGAGGKLGYKQTDIAGTGLTFDIAFKFASNTDWEGKSNTGAPAAGVTPSKYGLGGDILFGWERTREDGVQEYIKVELTGNSTLSSGYAQAAGAPANDILWDVGAKVSMKLWGLCALAATDVGHKKNGANGDIGADALLTLGYRWFSAGGYFASQASNVFQGVFLTTPMQKDDCAAYIKLETKGSDPDTSFLEGLDLGVDVRTYMPVHW…	148B	150	0.211
148B_seqs124_161	MIDPSATSRYGSPRLVSNGFRHRRKVVYQRVGHRRFSLIFFFVVVLGRSPRLWAQVSFTPDIEGYAELAWGIASDGGAQPLKHGFKTTTDFKIVFPIVAKKDFKYRGEGNVYAEINVKALKLSLESNGGAKFDTKGSAKTIEATLHCYGAYLTIGKNPDFKSTFAVLWEPWTANGDYKSKGDKPVYEPGFEGAGGKLGYKQTDIAGTGLTFDIAFKFASNTDWEGKSNTGAPAAGVTPSKYGLGGDILFGWERTREDGVQEYIKVELTGNSTLSSGYAQAAGAAAGVPPGAPANNAILWDVGAKVSMKLWGLCALAATDVGHKKNGANGDIGADALLTLGYRWFSAGGYFASKASNVFQGVFLTTPMQKDDCAAYIKLETKGSDPDTSFLEGLDLGVDV…	148B	161	0.227
148B_seqs128_144	MIDPSATSRYGSPRLVSNGFRHRRKVVYQRVGHRRFSLIFFFVVVLGRSPRLWAQVSFTPDIEGYAELAWGIAYENGGAQPLKHGFKTTTDFKIVFPIVAKKDFKYRGEGNVYAEINVKALKLSLESNGGAKFDTKGSAKTIEATLHCYGAYLTIGKNPDFKSTFAVLWEPWTANGDYKSKGDKPVYEPGFEGAGGKLGYKQTDIAGTGLTFDIAFKFASNTDWEGKSNTGAPAAGVTPSKYGLGGDILFGWERTREDGVQEYIKVELTGNSTLSSGYAQAAQPPANILWDVGAKVSMKLWGLCALAATDVGHKKNGANGDIGADALLTLGYRWFSAGGYFASQASNVFQGVFLTTPMQKDDCAAYIKLETKGSDPDTSFLEGLDLGVDVRTYMPVHAQ…	148B	144	0.203
148B_seqs131_144	MIDPSATSRYGSPRLVSNGFRHRRKVVYQRVGHRRFSLIFFFVVVLGRSPRLWAQVSFTPDIEGYAELAWGIASDGGAIKHGFKTTTDFKIVFPIVAKKDFKYRGEGNVYAEINVKALKLSLESNGGAKFDTKGSAKTIEATLHCYGAYLTIGKNPDFKSTFAVLWEPWTANGDYKSKGDKPVYEPGFEGAGGKLGYKQTDIAGTGLTFDIAFKFASNTDWEGKDSQGAPAAGVTPSKYGLGGDILFGWERTREDGVQEYIKVELTGNSTLSSGYAQAAGAAVPAAADDILWDVGAKVSMKLWGLCALAATDVGHKKNGANVNGDIGADALLTLGYRWFSAGGYFASKASNVFEGVFLARNIAMQKDDCAAYIKLETKGSDPDTSFLEGLDLGVDVRTY…	148B	144	0.203
148B_seqs126_142	MIDPSATSRYGSPRLVSNGFRHRRKVVYQRVGHRRFSLIFFFVVVLGRSPRLWAQVSFTPDIEGYAELAWGIAYENGGAQPLKHGFKTTTDFKIVFPIVAKKDFKYRGEGNVYAEINVKALKLSLESNGGAKFDTKGSAKTIEATLHCYGAYLTIGKNPDFKSTFAVLWEPWTANGDYKSKGDKPVYEPGFEGAGGKLGYKQTDIAGTGLTFDIAFKFASNTDWEGKSNTGAPAAGVTPSKYGLGGDILFGWERTREDGVQEYIKVELTGNSTLSSGYAQAAGAPANDILWDVGAKVSMKLWGLCALAATDVGHKKNGANGDIGADALLTLGYRWFSAGGYFASKASNVFKDVFLTTPMQKDDCAAYIKLETKGSDPDTSFLEGLDLGVDVRTYMPVHA…	148B	142	0.2
148B2_seqs2_459	MIDPSATSRYGSPRLVSNGFRHRRKVVYQRVGHRRFSLIFFFVVVLGRSPRLWAQVSFTPDIEGYAELAWGIASDGGAIKHGFKTTTDFKIVFPIVAKKDFKYRGEGNVYAEINVKALKLSLESNGGAKFDTKGSAKTIEATLHCYGAYLTIGKNPDFKSTFAVLWEPWTANGDYKSKGDKPVYEPGFEGAGGKLGYKQTDIAGTGLTFDIAFKFASNTDWEGKDSQGKAPAGTPSKYGLGGDILFGWERTREDGVQEYIKVELTGNSTLSGGYATARAGANNAILWDVGAKVSMKLWGLCALAATDVGHKKENAANGDIGADALLTLGYRWFSAGGYFASKASNVFQGVFLTTPMREHDCAAYIKLETKGSDPDTSFLEGLDLGVDVRTYMPVYYFAA…	148B2	459	5.927
148B2_seqs1_454	MIDPSATSRYGSPRLVSNGFRHRRKVVYQRVGHRRFSLIFFFVVVLGRSPRLWAQVSFTPDIEGYAELAWGIASDGGAIKHGFKTTTDFKIVFPIVAKKDFKYRGEGNVYAEINVKALKLSLESNGGAKFDTKGSAKTIEATLHCYGAYLTIGKNPDFKSTFAVLWEPWTANGDYKSKGDKPVYEPGFEGAGGKLGYKQTDIAGTGLTFDIAFKFASNTDWEGKSNTGAPAAGTPSKYGLGGDILFGWERTREDGVQEYIKVELTGNSTLSGGYATARAGANNAILWDVGAKVSMKLWGLCALAATDVGHKKENAANGDIGADALLTLGYRWFSAGGYFASKASNVFQGVFLTTPMREHDCAAYIKLETKGSDPDTSFLEGLDLGVDVRTYMPVYYFAA…	148B2	454	5.863
148B2_seqs3_258	MIDPSATSRYGSPRLVSNGFRHRRKVVYQRVGHRRFSLIFFFVVVLGRSPRLWAQVSFTPDIEGYAELAWGIASDGGAIKHGFKTTTDFKIVFPIVAKKDFKYRGEGNVYAEINVKALKLSLESNGGAKFDTKGSAKTIEATLHCYGAYLTIGKNPDFKSTFAVLWEPWTANGDYKSKGDKPVYEPGFEGAGGKLGYKQTDIAGTGLTFDIAFKFASNTDWEGKSNTGAARAGTPSKYGLGGDILFGWERTREDGVQEYIKVELTGNSTLSGGYATARAGANNAILWDVGAKVSMKLWGLCALAATDVGHKKENAANGDIGADALLTLGYRWFSAGGYFASQASNVFQGVFLNMAMTAHDCAAYIKLETKGSDPDTSFLEGLDLGVDVRTYMPVYYFAA…	148B2	258	3.332
148B2_seqs4_184	MIDPSATSRYGSPRLVSNGFRHRRKVVYQRVGHRRFSLIFFFVVVLGRSPRLWAQVSFTPDIEGYAELAWGIASDGGAIKHGFKTTTDFKIVFPIVAKKDFKYRGEGNVYAEINVKALKLSLESNGGAKFDTKGSAKTIEATLHCYGAYLTIGKNPDFKSTFAVLWEPWTANGDYKSKGDKPVYEPGFEGAGGKLGYKQTDIAGTGLTFDIAFKFASNTDWEGKSNTGAPAAGTPSKYGLGGDILFGWERTREDGVQEYIKVELTGNSTLSGGYATARAGANNAILWDVGAKVSMKLWGLCALAATDVGHKKENAANGDIGADALLTLGYRWFSAGGYFASKASNVFQGVFLTTPMREHDCAAYIKLETKGSDPDTSFLEGLDLGVDVRTYMPVYYFAA…	148B2	184	2.376
148B2_seqs5_167	MIDPSATSRYGSPRLVSNGFRHRRKVVYQRVGHRRFSLIFFFVVVLGRSPRLWAQVSFTPDIEGYAELAWGIASDGGAIKHGFKTTTDFKIVFPIVAKKDFKYRGEGNVYAEINVKALKLSLESNGGAKFDTKGSAKTIEATLHCYGAYLTIGKNPDFKSTFAVLWEPWTANGDYKSKGDKPVYEPGFEGAGGKLGYKQTDIAGTGLTFDIAFKFASNTDWEGKSNTGAPAAGTPSKYGLGGDILFGWERTREDGVQEYIKVELTGNSTLSGGYATAPAPANNAILWDVGAKVSMKLWGLCALAATDVGHKKENAANGDIGADALLTLGYRWFSAGGYFASKASNVFQGVFLTTPMREHDCAAYIKLETKGSDPDTSFLEGLDLGVDVRTYMPVHWKAR…	148B2	167	2.157
148B2_seqs6_97	MIDPSATSRYGSPRLVSNGFRHRRKVVYQRVGHRRFSLIFFFVVVLGRSPRLWAQVSFTPDIEGYAELAWGIASDGGAIKHGFKTTTDFKIVFPIVAKKDFKYRGEGNVYAEINVKALKLSLESNGGAKFDTKGSAKTIEATLHCYGAYLTIGKNPDFKSTFAVLWEPWTANGDYKSKGDKPVYEPGFEGAGGKLGYKQTDIAGTGLTFDIAFKFASNTDWEGKDSQGKAPAGTPSKYGLGGDILFGWERTREDGVQEYIKVELTGNSTLSGGYATARAGANNAILWDVGAKVSMKLWGLCALAATDVGHKKENAANGDIGADALLTLGYRWFSAGGYFASKASNVFQGVFLTTPMREHDCAAYIKLETKGSDPDTSFLEGLDLGVDVRTYMPVYYFAA…	148B2	97	1.253
148B2_seqs23_77	MIDPSATSRYGSPRLVSNGFRHRRKVVYQRVGHRRFSLIFFFVVVLGRSPRLWAQVSFTPDIEGYAELAWGIASDGGAIKHGFKTTTDFKIVFPIVAKKDFKYRGEGNVYAEINVKALKLSLESNGGAKFDTKGSAKTIEATLHCYGAYLTIGKNPDFKSTFAVLWEPWTANGDYKSKGDKPVYEPGFEGAGGKLGYKQTDIAGTGLTFDIAFKFASNTDWEGKDSQGKAPAGTPSKYGLGGDILFGWERTREDGVQEYIKVELTGNSTLSGGYATARAGANNAILWDVGAKVSMKLWGLCALAATDVGHKKENAANGDIGADALLTLGYRWFSAGGYFASQASNVFQGVFLNMAMTAHDCAAYIKLETKGSDPDTSFLEGLDLGVDVRTYMPVYYFAA…	148B2	77	0.994
148B2_seqs16_67	MIDPSATSRYGSPRLVSNGFRHRRKVVYQRVGHRRFSLIFFFVVVLGRSPRLWAQVSFTPDIEGYAELAWGIASDGGAIKHGFKTTTDFKIVFPIVAKKDFKYRGEGNVYAEINVKALKLSLESNGGAKFDTKGSAKTIEATLHCYGAYLTIGKNPDFKSTFAVLWEPWTANGDYKSKGDKPVYEPGFEGAGGKLGYKQTDIAGTGLTFDIAFKFASNTDWEGKDSQGKAPAGTPSKYGLGGDILFGWERTREDGVQEYIKVELTGNSTLSGGYATARAGANNAILWDVGAKVSMKLWGLCALAATDVGHKKENAANGDIGADALLTLGYRWFSAGGYFASKASNVFQGVFLTTPMREHDCAAYIKLETKGSDPDTSFLEGLDLGVDVRTYMPVYYFAA…	148B2	67	0.865
148B2_seqs7_66	MIDPSATSRYGSPRLVSNGFRHRRKVVYQRVGHRRFSLIFFFVVVLGRSPRLWAQVSFTPDIEGYAELAWGIASDGGAIKHGFKTTTDFKIVFPIVAKKDFKYRGEGNVYAEINVKALKLSLESNGGAKFDTKGSAKTIEATLHCYGAYLTIGKNPDFKSTFAVLWEPWTANGDYKSKGDKPVYEPGFEGAGGKLGYKQTDIAGTGLTFDIAFKFASNTDWEGKSNTGAARAGTPSKYGLGGDILFGWERTREDGVQEYIKVELTGNSTLSGGYATARAGANNAILWDVGAKVSMKLWGLCALAATDVGHKKENAANGDIGADALLTLGYRWFSAGGYFASKASNVFEGVFLTTPMREHDCAAYIKLETKGSDPDTSFLEGLDLGVDVRTYMPVYYFAA…	148B2	66	0.852
148B2_seqs55_62	MIDPSATSRYGSPRLVSNGFRHRRKVVYQRVGHRRFSLIFFFVVVLGRSPRLWAQVSFTPDIEGYAELAWGIASDGGAIKHGFKTTTDFKIVFPIVAKKDFKYRGEGNVYAEINVKALKLSLESNGGAKFDTKGSAKTIEATLHCYGAYLTIGKNPDFKSTFAVLWEPWTANGDYKSKGDKPVYEPGFEGAGGKLGYKQTDIAGTGLTFDIAFKFASNTDWEGKDSQGKAPAGTPSKYGLGGDILFGWERTREDGVQEYIKVELTGNSTLSGGYATARAGANNAILWDVGAKVSMKLWGLCALAATDVGHKKENAANGDIGADALLTLGYRWFSAGGYFASKASNVFQGVFLTTPMREHDCAAYIKLETKGSDPDTSFLEGLDLGVDVRTYMPVYYFAA…	148B2	62	0.801
148B2_seqs14_59	MIDPSATSRYGSPRLVSNGFRHRRKVVYQRVGHRRFSLIFFFVVVLGRSPRLWAQVSFTPDIEGYAELAWGIASDGGAIKHGFKTTTDFKIVFPIVAKKDFKYRGEGNVYAEINVKALKLSLESNGGAKFDTKGSAKTIEATLHCYGAYLTIGKNPDFKSTFAVLWEPWTANGDYKSKGDKPVYEPGFEGAGGKLGYKQTDIAGTGLTFDIAFKFASNTDWEGKSNTGAPAAGTPSKYGLGGDILFGWERTREDGVQEYIKVELTGNSTLSGGYATARAGANNAILWDVGAKVSMKLWGLCALAATDVGHKKENAANGDIGADALLTLGYRWFSAGGYFASKASNVFQGVFLTTPMREHDCAAYIKLETKGSDPDTSFLEGLDLGVDVRTYMPVHWKAL…	148B2	59	0.762
148B2_seqs18_57	MIDPSATSRYGSPRLVSNGFRHRRKVVYQRVGHRRFSLIFFFVVVLGRSPRLWAQVSFTPDIEGYAELAWGIASDGGAIKHGFKTTTDFKIVFPIVAKKDFKYRGEGNVYAEINVKALKLSLESNGGAKFDTKGSAKTIEATLHCYGAYLTIGKNPDFKSTFAVLWEPWTANGDYKSKGDKPVYEPGFEGAGGKLGYKQTDIAGTGLTFDIAFKFASNTDWEGKDSQGKAPAGTPSKYGLGGDILFGWERTREDGVQEYIKVELTGNSTLSGGYATARAGANNAILWDVGAKVSMKLWGLCALAATDVGHKKENAANGDIGADALLTLGYRWFSAGGYFASKASNVFQGVFLTTPMQKDDCAAYIKLETKGSDPDTSFLEGLDLGVDVRTYMPVYYFAA…	148B2	57	0.736
148B2_seqs33_57	MIDPSATSRYGSPRLVSNGFRHRRKVVYQRVGHRRFSLIFFFVVVLGRSPRLWAQVSFTPDIEGYAELAWGIASDGGAIKHGFKTTTDFKIVFPIVAKKDFKYRGEGNVYAEINVKALKLSLESNGGAKFDTKGSAKTIEATLHCYGAYLTIGKNPDFKSTFAVLWEPWTANGDYKSKGDKPVYEPGFEGAGGKLGYKQTDIAGTGLTFDIAFKFASNTDWEGKSNTGAPAAGTPSKYGLGGDILFGWERTREDGVQEYIKVELTGNSTLSGGYATARAGANNAILWDVGAKVSMKLWGLCALAATDVGHKKENAANGDIGADALLTLGYRWFSAGGYFASKASNVFQGVFLTTPMREHDCAAYIKLETKGSDPDTSFLEGLDLGVDVRTYMPVYYFAA…	148B2	57	0.736
148B2_seqs43_55	MIDPSATSRYGSPRLVSNGFRHRRKVVYQRVGHRRFSLIFFFVVVLGRSPRLWAQVSFTPDIEGYAELAWGIASDGGAIKHGFKTTTDFKIVFPIVAKKDFKYRGEGNVYAEINVKALKLSLESNGGAKFDTKGSAKTIEATLHCYGAYLTIGKNPDFKSTFAVLWEPWTANGDYKSKGDKPVYEPGFEGAGGKLGYKQTDIAGTGLTFDIAFKFASNTDWEGKDSQGKAPAGTPSKYGLGGDILFGWERTREDGVQEYIKVELTGNSTLSGGYATARAGANNAILWDVGAKVSMKLWGLCALAATDVGHKKENAANGDIGADALLTLGYRWFSAGGYFASKASNVFQGVFLTTPMREHDCAAYIKLETKGSDPDTSFLEGLDLGVDVRTYMPVYYFAA…	148B2	55	0.71
148B2_seqs11_54	MIDPSATSRYGSPRLVSNGFRHRRKVVYQRVGHRRFSLIFFFVVVLGRSPRLWAQVSFTPDIEGYAELAWGIASDGGAIKHGFKTTTDFKIVFPIVAKKDFKYRGEGNVYAEINVKALKLSLESNGGAKFDTKGSAKTIEATLHCYGAYLTIGKNPDFKSTFAVLWEPWTANGDYKSKGDKPVYEPGFEGAGGKLGYKQTDIAGTGLTFDIAFKFASNTDWEGKSNTGAPAGTPSKYGLGGDILFGWERTREDGVQEYIKVELTGNSTLSGGYATARAGANNAILWDVGAKVSMKLWGLCALAATDVGHKKENAANGDIGADALLTLGYRWFSAGGYFASKASNVFKDVFLTNAMDMQTHDCAAYIKLETKGSDPDTSFLEGLDLGVDVRTYMPVYYFA…	148B2	54	0.697
148B2_seqs10_53	MIDPSATSRYGSPRLVSNGFRHRRKVVYQRVGHRRFSLIFFFVVVLGRSPRLWAQVSFTPDIEGYAELAWGIASDGGAIKHGFKTTTDFKIVFPIVAKKDFKYRGEGNVYAEINVKALKLSLESNGGAKFDTKGSAKTIEATLHCYGAYLTIGKNPDFKSTFAVLWEPWTANGDYKSKGDKPVYEPGFEGAGGKLGYKQTDIAGTGLTFDIAFKFASNTDWEGKSNTGAPAAGTPSKYGLGGDILFGWERTREDGVQEYIKVELTGNSTLSGGYAQAAGAAAGANNAILWDVGAKVSMKLWGLCALAATDVGHKKENAANGDIGADALLTLGYRWFSAGGYFASKASNVFQGVFLTTPMREHDCAAYIKLETKGSDPDTSFLEGLDLGVDVRTYMPVYY…	148B2	53	0.684
148B2_seqs13_53	MIDPSATSRYGSPRLVSNGFRHRRKVVYQRVGHRRFSLIFFFVVVLGRSPRLWAQVSFTPDIEGYAELAWGIASDGGAIKHGFKTTTDFKIVFPIVAKKDFKYRGEGNVYAEINVKALKLSLESNGGAKFDTKGSAKTIEATLHCYGAYLTIGKNPDFKSTFAVLWEPWTANGDYKSKGDKPVYEPGFEGAGGKLGYKQTDIAGTGLTFDIAFKFASNTDWEGKDSQGKAPAGTPSKYGLGGDILFGWERTREDGVQEYIKVELTGNSTLSGGYATARAGANNAILWDVGAKVSMKLWGLCALAATDVGHKKENAANGDIGADALLTLGYRWFSAGGYFASQASNVFQGVFLTTPMREHDCAAYIKLETKGSDPDTSFLEGLDLGVDVRTYMPVYYFAA…	148B2	53	0.684
148B2_seqs24_53	MIDPSATSRYGSPRLVSNGFRHRRKVVYQRVGHRRFSLIFFFVVVLGRSPRLWAQVSFTPDIEGYAELAWGIASDGGAIKHGFKTTTDFKIVFPIVAKKDFKYRGEGNVYAEINVKALKLSLESNGGAKFDTKGSAKTIEATLHCYGAYLTIGKNPDFKSTFAVLWEPWTANGDYKSKGDKPVYEPGFEGAGGKLGYKQTDIAGTGLTFDIAFKFASNTDWEGKDSQGKAPAGTPSKYGLGGDILFGWERTREDGVQEYIKVELTGNSTLSGGYATARAGANNAILWDVGAKVSMKLWGLCALAATDVGHKKENAANGDIGADALLTLGYRWFSAGGYFASKASNVFQGVFLTTPMREHDCAAYIKLETKGSDPDTSFLEGLDLGVDVRTYMPVYYFAA…	148B2	53	0.684
148B2_seqs51_53	MIDPSATSRYGSPRLVSNGFRHRRKVVYQRVGHRRFSLIFFFVVVLGRSPRLWAQVSFTPDIEGYAELAWGIASDGGAIKHGFKTTTDFKIVFPIVAKKDFKYRGEGNVYAEINVKALKLSLESNGGAKFDTKGSAKTIEATLHCYGAYLTIGKNPDFKSTFAVLWEPWTANGDYKSKGDKPVYEPGFEGAGGKLGYKQTDIAGTGLTFDIAFKFASNTDWEGKDSQGKAPAGTPSKYGLGGDILFGWERTREDGVQEYIKVELTGNSTLSGGYATARAGANNAILWDVGAKVSMKLWGLCALAATDVGHKKENAANGDIGADALLTLGYRWFSAGGYFASKASNVFQGVFLTTPMREHDCAAYIKLETKGSDPDTSFLEGLDLGVDVRTYMPVHWKAL…	148B2	53	0.684
148B2_seqs26_52	MIDPSATSRYGSPRLVSNGFRHRRKVVYQRVGHRRFSLIFFFVVVLGRSPRLWAQVSFTPDIEGYAELAWGIASDGGAIKHGFKTTTDFKIVFPIVAKKDFKYRGEGNVYAEINVKALKLSLESNGGAKFDTKGSAKTIEATLHCYGAYLTIGKNPDFKSTFAVLWEPWTANGDYKSKGDKPVYEPGFEGAGGKLGYKQTDIAGTGLTFDIAFKFASNTDWEGKSNTGAPAAGTPSKYGLGGDILFGWERTREDGVQEYIKVELTGNSTLSGGYATAPAPANNAILWDVGAKVSMKLWGLCALAATDVGHKKENAANGDIGADALLTLGYRWFSAGGYFASKASNVFQGVFLTTPMREHDCAAYIKLETKGSDPDTSFLEGLDLGVDVRTYMPVHWKAR…	148B2	52	0.671
148B2_seqs30_52	MIDPSATSRYGSPRLVSNGFRHRRKVVYQRVGHRRFSLIFFFVVVLGRSPRLWAQVSFTPDIEGYAELAWGIASDGGAIKHGFKTTTDFKIVFPIVAKKDFKYRGEGNVYAEINVKALKLSLESNGGAKFDTKGSAKTIEATLHCYGAYLTIGKNPDFKSTFAVLWEPWTANGDYKSKGDKPVYEPGFEGAGGKLGYKQTDIAGTGLTFDIAFKFASNTDWEGKDSQGKAPAGTPSKYGLGGDILFGWERTREDGVQEYIKVELTGNSTLSGGYATARAGANNAILWDVGAKVSMKLWGLCALAATDVGHKKENAANGDIGADALLTLGYRWFSAGGYFASKASNVFKDVFLTNAMDMQTHDCAAYIKLETKGSDPDTSFLEGLDLGVDVRTYMPVYYF…	148B2	52	0.671
148B2_seqs32_52	MIDPSATSRYGSPRLVSNGFRHRRKVVYQRVGHRRFSLIFFFVVVLGRSPRLWAQVSFTPDIEGYAELAWGIASDGGAIKHGFKTTTDFKIVFPIVAKKDFKYRGEGNVYAEINVKALKLSLESNGGAKFDTKGSAKTIEATLHCYGAYLTIGKNPDFKSTFAVLWEPWTANGDYKSKGDKPVYEPGFEGAGGKLGYKQTDIAGTGLTFDIAFKFASNTDWEGKDSQGKAPAGTPSKYGLGGDILFGWERTREDGVQEYIKVELTGNSTLSGGYATARAGANNAILWDVGAKVSMKLWGLCALAATDVGHKKENAANGDIGADALLTLGYRWFSAGGYFASKASNVFQGVFLTTPMREHDCAAYIKLETKGSDPDTSFLEGLDLGVDVRTYMPVYYFAA…	148B2	52	0.671
148B2_seqs35_49	MIDPSATSRYGSPRLVSNGFRHRRKVVYQRVGHRRFSLIFFFVVVLGRSPRLWAQVSFTPDIEGYAELAWGIASDGGAIKHGFKTTTDFKIVFPIVAKKDFKYRGEGNVYAEINVKALKLSLESNGGAKFDTKGSAKTIEATLHCYGAYLTIGKNPDFKSTFAVLWEPWTANGDYKSKGDKPVYEPGFEGAGGKLGYKQTDIAGTGLTFDIAFKFASNTDWEGKDSQGKAPAGTPSKYGLGGDILFGWERTREDGVQEYIKVELTGNSTLSGGYATARAGANNAILWDVGAKVSMKLWGLCALAATDVGHKKENAANGDIGADALLTLGYRWFSAGGYFASKASNVFQGVFLTTPMREHDCAAYIKLETKGSDPDTSFLEGLDLGVDVRTYMPVYYFAA…	148B2	49	0.633
148B2_seqs39_48	MIDPSATSRYGSPRLVSNGFRHRRKVVYQRVGHRRFSLIFFFVVVLGRSPRLWAQVSFTPDIEGYAELAWGIASDGGAIKHGFKTTTDFKIVFPIVAKKDFKYRGEGNVYAEINVKALKLSLESNGGAKFDTKGSAKTIEATLHCYGAYLTIGKNPDFKSTFAVLWEPWTANGDYKSKGDKPVYEPGFEGAGGKLGYKQTDIAGTGLTFDIAFKFASNTDWEGKSNTGAPAAGTPSKYGLGGDILFGWERTREDGVQEYIKVELTGNSTLSGGYATAPAPANNAILWDVGAKVSMKLWGLCALAATDVGHKKENAANGDIGADALLTLGYRWFSAGGYFASKASNVFQGVFLTTPMREHDCAAYIKLETKGSDPDTSFLEGLDLGVDVRTYMPVHWKAR…	148B2	48	0.62
148B2_seqs54_47	MIDPSATSRYGSPRLVSNGFRHRRKVVYQRVGHRRFSLIFFFVVVLGRSPRLWAQVSFTPDIEGYAELAWGIASDGGAIKHGFKTTTDFKIVFPIVAKKDFKYRGEGNVYAEINVKALKLSLESNGGAKFDTKGSAKTIEATLHCYGAYLTIGKNPDFKSTFAVLWEPWTANGDYKSKGDKPVYEPGFEGAGGKLGYKQTDIAGTGLTFDIAFKFASNTDWEGKDSQGKAPAGTPSKYGLGGDILFGWERTREDGVQEYIKVELTGNSTLSGGYATARAGANNAILWDVGAKVSMKLWGLCALAATDVGHKKENAANGDIGADALLTLGYRWFSAGGYFASKASNVFQGVFLTTPMREHDCAAYIKLETKGSDPDTSFLEGLDLGVDVRTYMPVYYFAA…	148B2	47	0.607
148B2_seqs21_45	MIDPSATSRYGSPRLVSNGFRHRRKVVYQRVGHRRFSLIFFFVVVLGRSPRLWAQVSFTPDIEGYAELAWGIASDGGAIKHGFKTTTDFKIVFPIVAKKDFKYRGEGNVYAEINVKALKLSLESNGGAKFDTKGSAKTIEATLHCYGAYLTIGKNPDFKSTFAVLWEPWTANGDYKSKGDKPVYEPGFEGAGGKLGYKQTDIAGTGLTFDIAFKFASNTDWEGKDSQGKAPAGTPSKYGLGGDILFGWERTREDGVQEYIKVELTGNSTLSGGYATARAGANNAILWDVGAKVSMKLWGLCALAATDVGHKKENAANGDIGADALLTLGYRWFSAGGYFASKASNVFQGVFLTTPMREHDCAAYIKLETKGSDPDTSFLEGLDLGVDVRTYMPVYYFAA…	148B2	45	0.581
148B2_seqs82_45	MIDPSATSRYGSPRLVSNGFRHRRKVVYQRVGHRRFSLIFFFVVVLGRSPRLWAQVSFTPDIEGYAELAWGIASDGGAIKHGFKTTTDFKIVFPIVAKKDFKYRGEGNVYAEINVKALKLSLESNGGAKFDTKGSAKTIEATLHCYGAYLTIGKNPDFKSTFAVLWEPWTANGDYKSKGDKPVYEPGFEGAGGKLGYKQTDIAGTGLTFDIAFKFASNTDWEGKSNTGAPAAGTPSKYGLGGDILFGWERTREDGVQEYIKVELTGNSTLSGGYATARAGANNAILWDVGAKVSMKLWGLCALAATDVGHKKENAANGDIGADALLTLGYRWFSAGGYFASKASNVFQGVFLTTPMREHDCAAYIKLETKGSDPDTSFLEGLDLGVDVRTYMPVYYFAA…	148B2	45	0.581
148B2_seqs22_44	MIDPSATSRYGSPRLVSNGFRHRRKVVYQRVGHRRFSLIFFFVVVLGRSPRLWAQVSFTPDIEGYAELAWGIASDGGAIKHGFKTTTDFKIVFPIVAKKDFKYRGEGNVYAEINVKALKLSLESNGGAKFDTKGSAKTIEATLHCYGAYLTIGKNPDFKSTFAVLWEPWTANGDYKSKGDKPVYEPGFEGAGGKLGYKQTDIAGTGLTFDIAFKFASNTDWEGKDSQGKAPAGTPSKYGLGGDILFGWERTREDGVQEYIKVELTGNSTLSGGYATARAGANNAILWDVGAKVSMKLWGLCALAATDVGHKKENAANGDIGADALLTLGYRWFSAGGYFASKASNVFQGVFLTTPMREHDCAAYIKLETKGSDPDTSFLEGLDLGVDVRTYMPVHYTVL…	148B2	44	0.568
148B2_seqs50_43	MIDPSATSRYGSPRLVSNGFRHRRKVVYQRVGHRRFSLIFFFVVVLGRSPRLWAQVSFTPDIEGYAELAWGIASDGGAIKHGFKTTTDFKIVFPIVAKKDFKYRGEGNVYAEINVKALKLSLESNGGAKFDTKGSAKTIEATLHCYGAYLTIGKNPDFKSTFAVLWEPWTANGDYKSKGDKPVYEPGFEGAGGKLGYKQTDIAGTGLTFDIAFKFASNTDWEGKDSQGKAPAGTPSKYGLGGDILFGWERTREDGVQEYIKVELTGNSTLSGGYATARAGANNAILWDVGAKVSMKLWGLCALAATDVGHKKENAANGDIGADALLTLGYRWFSAGGYFASKASNVFQGVFLTTPMREHDCAAYIKLETKGSDPDTSFLEGLDLGVDVRTYMPVYYFAA…	148B2	43	0.555
148B2_seqs42_42	MIDPSATSRYGSPRLVSNGFRHRRKVVYQRVGHRRFSLIFFFVVVLGRSPRLWAQVSFTPDIEGYAELAWGIASDGGAIKHGFKTTTDFKIVFPIVAKKDFKYRGEGNVYAEINVKALKLSLESNGGAKFDTKGSAKTIEATLHCYGAYLTIGKNPDFKSTFAVLWEPWTANGDYKSKGDKPVYEPGFEGAGGKLGYKQTDIAGTGLTFDIAFKFASNTDWEGKDSQGKAPAGTPSKYGLGGDILFGWERTREDGVQEYIKVELTGNSTLSGGYATARAGANNAILWDVGAKVSMKLWGLCALAATDVGHKKENAANGDIGADALLTLGYRWFSAGGYFASKASNVFQGVFLTTPMREHDCAAYIKLETKGSDPDTSFLEGLDLGVDVRTYMPVYYFAA…	148B2	42	0.542
148B2_seqs45_40	MIDPSATSRYGSPRLVSNGFRHRRKVVYQRVGHRRFSLIFFFVVVLGRSPRLWAQVSFTPDIEGYAELAWGIASDGGAIKHGFKTTTDFKIVFPIVAKKDFKYRGEGNVYAEINVKALKLSLESNGGAKFDTKGSAKTIEATLHCYGAYLTIGKNPDFKSTFAVLWEPWTANGDYKSKGDKPVYEPGFEGAGGKLGYKQTDIAGTGLTFDIAFKFASNTDWEGKSNTGAARAGTPSKYGLGGDILFGWERTREDGVQEYIKVELTGNSTLSGGYATARAGANNAILWDVGAKVSMKLWGLCALAATDVGHKKENAANGDIGADALLTLGYRWFSAGGYFASQASNVFQGVFLNMAMTAHDCAAYIKLETKGSDPDTSFLEGLDLGVDVRTYMPVYYFAA…	148B2	40	0.517
148B2_seqs52_40	MIDPSATSRYGSPRLVSNGFRHRRKVVYQRVGHRRFSLIFFFVVVLGRSPRLWAQVSFTPDIEGYAELAWGIASDGGAIKHGFKTTTDFKIVFPIVAKKDFKYRGEGNVYAEINVKALKLSLESNGGAKFDTKGSAKTIEATLHCYGAYLTIGKNPDFKSTFAVLWEPWTANGDYKSKGDKPVYEPGFEGAGGKLGYKQTDIAGTGLTFDIAFKFASNTDWEGKSNTGAPAAGTPSKYGLGGDILFGWERTREDGVQEYIKVELTGNSTLSGGYATARAGANNAILWDVGAKVSMKLWGLCALAATDVGHKKENAANGDIGADALLTLGYRWFSAGGYFASKASNVFEGVFLARNIAMREHDCAAYIKLETKGSDPDTSFLEGLDLGVDVRTYMPVYYF…	148B2	40	0.517
148B2_seqs28_38	MIDPSATSRYGSPRLVSNGFRHRRKVVYQRVGHRRFSLIFFFVVVLGRSPRLWAQVSFTPDIEGYAELAWGIASDGGAIKHGFKTTTDFKIVFPIVAKKDFKYRGEGNVYAEINVKALKLSLESNGGAKFDTKGSAKTIEATLHCYGAYLTIGKNPDFKSTFAVLWEPWTANGDYKSKGDKPVYEPGFEGAGGKLGYKQTDIAGTGLTFDIAFKFASNTDWEGKSNTGAPAAGTPSKYGLGGDILFGWERTREDGVQEYIKVELTGNSTLSGGYATARAGANNAILWDVGAKVSMKLWGLCALAATDVGHKKENAANGDIGADALLTLGYRWFSAGGYFASKASNVFQGVFLTTPMREHDCAAYIKLETKGSDPDTSFLEGLDLGVDVRTYMPVYYFAA…	148B2	38	0.491
148B2_seqs48_38	MIDPSATSRYGSPRLVSNGFRHRRKVVYQRVGHRRFSLIFFFVVVLGRSPRLWAQVSFTPDIEGYAELAWGIASDGGAIKHGFKTTTDFKIVFPIVAKKDFKYRGEGNVYAEINVKALKLSLESNGGAKFDTKGSAKTIEATLHCYGAYLTIGKNPDFKSTFAVLWEPWTANGDYKSKGDKPVYEPGFEGAGGKLGYKQTDIAGTGLTFDIAFKFASNTDWEGKSNTGAARAGTPSKYGLGGDILFGWERTREDGVQEYIKVELTGNSTLSGGYATARAGANNAILWDVGAKVSMKLWGLCALAATDVGHKKENAANGDIGADALLTLGYRWFSAGGYFASQASNVFQGVFLNMAMTAHDCAAYIKLETKGSDPDTSFLEGLDLGVDVRTYMPVHWKAL…	148B2	38	0.491
148B2_seqs58_38	MIDPSATSRYGSPRLVSNGFRHRRKVVYQRVGHRRFSLIFFFVVVLGRSPRLWAQVSFTPDIEGYAELAWGIASDGGAIKHGFKTTTDFKIVFPIVAKKDFKYRGEGNVYAEINVKALKLSLESNGGAKFDTKGSAKTIEATLHCYGAYLTIGKNPDFKSTFAVLWEPWTANGDYKSKGDKPVYEPGFEGAGGKLGYKQTDIAGTGLTFDIAFKFASNTDWEGKDSQGKAPAGTPSKYGLGGDILFGWERTREDGVQEYIKVELTGNSTLSGGYATARAGANNAILWDVGAKVSMKLWGLCALAATDVGHKKENAANGDIGADALLTLGYRWFSAGGYFASKASNVFQGVFLTTPMREHDCAAYIKLETKGSDPDTSFLEGLDLGVDVRTYMPVYYFAA…	148B2	38	0.491
148B2_seqs34_37	MIDPSATSRYGSPRLVSNGFRHRRKVVYQRVGHRRFSLIFFFVVVLGRSPRLWAQVSFTPDIEGYAELAWGIASDGGAIKHGFKTTTDFKIVFPIVAKKDFKYRGEGNVYAEINVKALKLSLESNGGAKFDTKGSAKTIEATLHCYGAYLTIGKNPDFKSTFAVLWEPWTANGDYKSKGDKPVYEPGFEGAGGKLGYKQTDIAGTGLTFDIAFKFASNTDWEGKSNTGAPAAGTPSKYGLGGDILFGWERTREDGVQEYIKVELTGNSTLSGGYATARAGANNAILWDVGAKVSMKLWGLCALAATDVGHKKENAANGDIGADALLTLGYRWFSAGGYFASQASNVFQGVFLTDTTPMREHDCAAYIKLETKGSDPDTSFLEGLDLGVDVRTYMPVYYF…	148B2	37	0.478
148B2_seqs56_37	MIDPSATSRYGSPRLVSNGFRHRRKVVYQRVGHRRFSLIFFFVVVLGRSPRLWAQVSFTPDIEGYAELAWGIASDGGAIKHGFKTTTDFKIVFPIVAKKDFKYRGEGNVYAEINVKALKLSLESNGGAKFDTKGSAKTIEATLHCYGAYLTIGKNPDFKSTFAVLWEPWTANGDYKSKGDKPVYEPGFEGAGGKLGYKQTDIAGTGLTFDIAFKFASNTDWEGKSNTGAPAAGTPSKYGLGGDILFGWERTREDGVQEYIKVELTGNSTLSGGYATARAGANNAILWDVGAKVSMKLWGLCALAATDVGHKKENAANGDIGADALLTLGYRWFSAGGYFASKASNVFQGVFLTTPMREHDCAAYIKLETKGSDPDTSFLEGLDLGVDVRTYMPVYYFAA…	148B2	37	0.478
148B2_seqs36_35	MIDPSATSRYGSPRLVSNGFRHRRKVVYQRVGHRRFSLIFFFVVVLGRSPRLWAQVSFTPDIEGYAELAWGIASDGGAIKHGFKTTTDFKIVFPIVAKKDFKYRGEGNVYAEINVKALKLSLESNGGAKFDTKGSAKTIEATLHCYGAYLTIGKNPDFKSTFAVLWEPWTANGDYKSKGDKPVYEPGFEGAGGKLGYKQTDIAGTGLTFDIAFKFASNTDWEGKDSQGKAPAGTPSKYGLGGDILFGWERTREDGVQEYIKVELTGNSTLSGGYATARAGANNAILWDVGAKVSMKLWGLCALAATDVGHKKENAANGDIGADALLTLGYRWFSAGGYFASKASNVFQGVFLTNNMLQHDCAAYIKLETKGSDPDTSFLEGLDLGVDVRTYMPVYYFAA…	148B2	35	0.452
148B2_seqs81_35	MIDPSATSRYGSPRLVSNGFRHRRKVVYQRVGHRRFSLIFFFVVVLGRSPRLWAQVSFTPDIEGYAELAWGIASDGGAIKHGFKTTTDFKIVFPIVAKKDFKYRGEGNVYAEINVKALKLSLESNGGAKFDTKGSAKTIEATLHCYGAYLTIGKNPDFKSTFAVLWEPWTANGDYKSKGDKPVYEPGFEGAGGKLGYKQTDIAGTGLTFDIAFKFASNTDWEGKDSQGKAPAGTPSKYGLGGDILFGWERTREDGVQEYIKVELTGNSTLSGGYATARAGANNAILWDVGAKVSMKLWGLCALAATDVGHKKENAANGDIGADALLTLGYRWFSAGGYFASKASNVFQGVFLTTPMREHDCAAYIKLETKGSDPDTSFLEGLDLGVDVRTYMPVYYFAA…	148B2	35	0.452
148B2_seqs53_34	MIDPSATSRYGSPRLVSNGFRHRRKVVYQRVGHRRFSLIFFFVVVLGRSPRLWAQVSFTPDIEGYAELAWGIASDGGAIKHGFKTTTDFKIVFPIVAKKDFKYRGEGNVYAEINVKALKLSLESNGGAKFDTKGSAKTIEATLHCYGAYLTIGKNPDFKSTFAVLWEPWTANGDYKSKGDKPVYEPGFEGAGGKLGYKQTDIAGTGLTFDIAFKFASNTDWEGKSNTGAPAAGTPSKYGLGGDILFGWERTREDGVQEYIKVELTGNSTLSGGYATARAGANNAILWDVGAKVSMKLWGLCALAATDVGHKKENAANGDIGADALLTLGYRWFSAGGYFASKASNVFQGVFLTTPMQKDDCAAYIKLETKGSDPDTSFLEGLDLGVDVRTYMPVYYFAA…	148B2	34	0.439
148B2_seqs57_34	MIDPSATSRYGSPRLVSNGFRHRRKVVYQRVGHRRFSLIFFFVVVLGRSPRLWAQVSFTPDIEGYAELAWGIASDGGAIKHGFKTTTDFKIVFPIVAKKDFKYRGEGNVYAEINVKALKLSLESNGGAKFDTKGSAKTIEATLHCYGAYLTIGKNPDFKSTFAVLWEPWTANGDYKSKGDKPVYEPGFEGAGGKLGYKQTDIAGTGLTFDIAFKFASNTDWEGKDSQGKAPAGTPSKYGLGGDILFGWERTREDGVQEYIKVELTGNSTLSGGYATARAGANNAILWDVGAKVSMKLWGLCALAATDVGHKKENAANGDIGADALLTLGYRWFSAGGYFASKASNVFEGVFLARNIAMREHDCAAYIKLETKGSDPDTSFLEGLDLGVDVRTYMPVYYF…	148B2	34	0.439
148B2_seqs72_34	MIDPSATSRYGSPRLVSNGFRHRRKVVYQRVGHRRFSLIFFFVVVLGRSPRLWAQVSFTPDIEGYAELAWGIASDGGAIKHGFKTTTDFKIVFPIVAKKDFKYRGEGNVYAEINVKALKLSLESNGGAKFDTKGSAKTIEATLHCYGAYLTIGKNPDFKSTFAVLWEPWTANGDYKSKGDKPVYEPGFEGAGGKLGYKQTDIAGTGLTFDIAFKFASNTDWEGKSNTGAARAGTPSKYGLGGDILFGWERTREDGVQEYIKVELTGNSTLSGGYATARAGANNAILWDVGAKVSMKLWGLCALAATDVGHKKENAANGDIGADALLTLGYRWFSAGGYFASKASNVFEGVFLTTPMREHDCAAYIKLETKGSDPDTSFLEGLDLGVDVRTYMPVYYFAA…	148B2	34	0.439
148B2_seqs91_34	MIDPSATSRYGSPRLVSNGFRHRRKVVYQRVGHRRFSLIFFFVVVLGRSPRLWAQVSFTPDIEGYAELAWGIASDGGAIKHGFKTTTDFKIVFPIVAKKDFKYRGEGNVYAEINVKALKLSLESNGGAKFDTKGSAKTIEATLHCYGAYLTIGKNPDFKSTFAVLWEPWTANGDYKSKGDKPVYEPGFEGAGGKLGYKQTDIAGTGLTFDIAFKFASNTDWEGKDSQGKAPAGTPSKYGLGGDILFGWERTREDGVQEYIKVELTGNSTLSGGYATARAGANNAILWDVGAKVSMKLWGLCALAATDVGHKKENAANGDIGADALLTLGYRWFSAGGYFASKASNVFQGVFLTTPMREHDCAAYIKLETKGSDPDTSFLEGLDLGVDVRTYMPVYYFAA…	148B2	34	0.439
148B2_seqs147_34	MIDPSATSRYGSPRLVSNGFRHRRKVVYQRVGHRRFSLIFFFVVVLGRSPRLWAQVSFTPDIEGYAELAWGIASDGGAIKHGFKTTTDFKIVFPIVAKKDFKYRGEGNVYAEINVKALKLSLESNGGAKFDTKGSAKTIEATLHCYGAYLTIGKNPDFKSTFAVLWEPWTANGDYKSKGDKPVYEPGFEGAGGKLGYKQTDIAGTGLTFDIAFKFASNTDWEGKDSQGKAPAGTPSKYGLGGDILFGWERTREDGVQEYIKVELTGNSTLSGGYATARAGANNAILWDVGAKVSMKLWGLCALAATDVGHKKENAANGDIGADALLTLGYRWFSAGGYFASKASNVFQGVFLTTPMREHDCAAYIKLETKGSDPDTSFLEGLDLGVDVRTYMPVYYFAA…	148B2	34	0.439
148B2_seqs154_34	MIDPSATSRYGSPRLVSNGFRHRRKVVYQRVGHRRFSLIFFFVVVLGRSPRLWAQVSFTPDIEGYAELAWGIASDGGAIKHGFKTTTDFKIVFPIVAKKDFKYRGEGNVYAEINVKALKLSLESNGGAKFDTKGSAKTIEATLHCYGAYLTIGKNPDFKSTFAVLWEPWTANGDYKSKGDKPVYEPGFEGAGGKLGYKQTDIAGTGLTFDIAFKFASNTDWEGKSNTGAPAAGTPSKYGLGGDILFGWERTREDGVQEYIKVELTGNSTLSGGYATARAGANNAILWDVGAKVSMKLWGLCALAATDVGHKKENAANGDIGADALLTLGYRWFSAGGYFASKASNVFQGVFLTTPMREHDCAAYIKLETKGSDPDTSFLEGLDLGVDVRTYMPVYYFAA…	148B2	34	0.439
148B2_seqs162_34	MIDPSATSRYGSPRLVSNGFRHRRKVVYQRVGHRRFSLIFFFVVVLGRSPRLWAQVSFTPDIEGYAELAWGIASDGGAIKHGFKTTTDFKIVFPIVAKKDFKYRGEGNVYAEINVKALKLSLESNGGAKFDTKGSAKTIEATLHCYGAYLTIGKNPDFKSTFAVLWEPWTANGDYKSKGDKPVYEPGFEGAGGKLGYKQTDIAGTGLTFDIAFKFASNTDWEGKSNTGAPAAGTPSKYGLGGDILFGWERTREDGVQEYIKVELTGNSTLSGGYATARAGANNAILWDVGAKVSMKLWGLCALAATDVGHKKENAANGDIGADALLTLGYRWFSAGGYFASQASNVFQGVFLNMAMTAHDCAAYIKLETKGSDPDTSFLEGLDLGVDVRTYMPVYYFAA…	148B2	34	0.439
148B2_seqs83_33	MIDPSATSRYGSPRLVSNGFRHRRKVVYQRVGHRRFSLIFFFVVVLGRSPRLWAQVSFTPDIEGYAELAWGIASDGGAIKHGFKTTTDFKIVFPIVAKKDFKYRGEGNVYAEINVKALKLSLESNGGAKFDTKGSAKTIEATLHCYGAYLTIGKNPDFKSTFAVLWEPWTANGDYKSKGDKPVYEPGFEGAGGKLGYKQTDIAGTGLTFDIAFKFASNTDWEGKDSQGKAPAGTPSKYGLGGDILFGWERTREDGVQEYIKVELTGNSTLSGGYATARAGANNAILWDVGAKVSMKLWGLCALAATDVGHKKENAANGDIGADALLTLGYRWFSAGGYFASKASNVFQGVFLTTPMREHDCAAYIKLETKGSDPDTSFLEGLDLGVDVRTYMPVHWKAL…	148B2	33	0.426
148B2_seqs92_33	MIDPSATSRYGSPRLVSNGFRHRRKVVYQRVGHRRFSLIFFFVVVLGRSPRLWAQVSFTPDIEGYAELAWGIASDGGAIKHGFKTTTDFKIVFPIVAKKDFKYRGEGNVYAEINVKALKLSLESNGGAKFDTKGSAKTIEATLHCYGAYLTIGKNPDFKSTFAVLWEPWTANGDYKSKGDKPVYEPGFEGAGGKLGYKQTDIAGTGLTFDIAFKFASNTDWEGKSNTGAPAAGTPSKYGLGGDILFGWERTREDGVQEYIKVELTGNSTLSGGYATARAGANNAILWDVGAKVSMKLWGLCALAATDVGHKKENAANGDIGADALLTLGYRWFSAGGYFASQASNVFQGVFLTTPMREHDCAAYIKLETKGSDPDTSFLEGLDLGVDVRTYMPVYYFAA…	148B2	33	0.426
148B2_seqs75_32	MIDPSATSRYGSPRLVSNGFRHRRKVVYQRVGHRRFSLIFFFVVVLGRSPRLWAQVSFTPDIEGYAELAWGIASDGGAIKHGFKTTTDFKIVFPIVAKKDFKYRGEGNVYAEINVKALKLSLESNGGAKFDTKGSAKTIEATLHCYGAYLTIGKNPDFKSTFAVLWEPWTANGDYKSKGDKPVYEPGFEGAGGKLGYKQTDIAGTGLTFDIAFKFASNTDWEGKSNTGAPAAGTPSKYGLGGDILFGWERTREDGVQEYIKVELTGNSTLSSGYAQAAGANNAILWDVGAKVSMKLWGLCALAATDVGHKKENAANGDIGADALLTLGYRWFSAGGYFASKASNVFQGVFLTTPMREHDCAAYIKLETKGSDPDTSFLEGLDLGVDVRTYMPVYYFAAR…	148B2	32	0.413
148B2_seqs84_32	MIDPSATSRYGSPRLVSNGFRHRRKVVYQRVGHRRFSLIFFFVVVLGRSPRLWAQVSFTPDIEGYAELAWGIASDGGAIKHGFKTTTDFKIVFPIVAKKDFKYRGEGNVYAEINVKALKLSLESNGGAKFDTKGSAKTIEATLHCYGAYLTIGKNPDFKSTFAVLWEPWTANGDYKSKGDKPVYEPGFEGAGGKLGYKQTDIAGTGLTFDIAFKFASNTDWEGKDSQGKAPAGTPSKYGLGGDILFGWERTREDGVQEYIKVELTGNSTLSGGYATARAGANNAILWDVGAKVSMKLWGLCALAATDVGHKKENAANGDIGADALLTLGYRWFSAGGYFASKASNVFQGVFLTTPMREHDCAAYIKLETKGSDPDTSFLEGLDLGVDVRTYMPVHWNAF…	148B2	32	0.413
148B2_seqs97_32	MIDPSATSRYGSPRLVSNGFRHRRKVVYQRVGHRRFSLIFFFVVVLGRSPRLWAQVSFTPDIEGYAELAWGIASDGGAIKHGFKTTTDFKIVFPIVAKKDFKYRGEGNVYAEINVKALKLSLESNGGAKFDTKGSAKTIEATLHCYGAYLTIGKNPDFKSTFAVLWEPWTANGDYKSKGDKPVYEPGFEGAGGKLGYKQTDIAGTGLTFDIAFKFASNTDWEGKSNTGAPAAGTPSKYGLGGDILFGWERTREDGVQEYIKVELTGNSTLSGGYATARAGANNAILWDVGAKVSMKLWGLCALAATDVGHKKENAANGDIGADALLTLGYRWFSAGGYFASKASNVFQGVFLTTPMREHDCAAYIKLETKGSDPDTSFLEGLDLGVDVRTYMPVYYFAA…	148B2	32	0.413
148B2_seqs176_32	MIDPSATSRYGSPRLVSNGFRHRRKVVYQRVGHRRFSLIFFFVVVLGRSPRLWAQVSFTPDIEGYAELAWGIASDGGAIKHGFKTTTDFKIVFPIVAKKDFKYRGEGNVYAEINVKALKLSLESNGGAKFDTKGSAKTIEATLHCYGAYLTIGKNPDFKSTFAVLWEPWTANGDYKSKGDKPVYEPGFEGAGGKLGYKQTDIAGTGLTFDIAFKFASNTDWEGKDSQGKAPAGTPSKYGLGGDILFGWERTREDGVQEYIKVELTGNSTLSGGYATARAGANNAILWDVGAKVSMKLWGLCALAATDVGHKKENAANGDIGADALLTLGYRWFSAGGYFASQASNVFQGVFLTTPMREHDCAAYIKLETKGSDPDTSFLEGLDLGVDVRTYMPVYYFAA…	148B2	32	0.413
148B2_seqs193_32	MIDPSATSRYGSPRLVSNGFRHRRKVVYQRVGHRRFSLIFFFVVVLGRSPRLWAQVSFTPDIEGYAELAWGIASDGGAIKHGFKTTTDFKIVFPIVAKKDFKYRGEGNVYAEINVKALKLSLESNGGAKFDTKGSAKTIEATLHCYGAYLTIGKNPDFKSTFAVLWEPWTANGDYKSKGDKPVYEPGFEGAGGKLGYKQTDIAGTGLTFDIAFKFASNTDWEGKDSQGKAPAGTPSKYGLGGDILFGWERTREDGVQEYIKVELTGNSTLSGGYATARAGANNAILWDVGAKVSMKLWGLCALAATDVGHKKENAANGDIGADALLTLGYRWFSAGGYFASKASNVFQGVFLTTPMREHDCAAYIKLETKGSDPDTSFLEGLDLGVDVRTYMPVYYFAA…	148B2	32	0.413
148B2_seqs133_31	MIDPSATSRYGSPRLVSNGFRHRRKVVYQRVGHRRFSLIFFFVVVLGRSPRLWAQVSFTPDIEGYAELAWGIASDGGAIKHGFKTTTDFKIVFPIVAKKDFKYRGEGNVYAEINVKALKLSLESNGGAKFDTKGSAKTIEATLHCYGAYLTIGKNPDFKSTFAVLWEPWTANGDYKSKGDKPVYEPGFEGAGGKLGYKQTDIAGTGLTFDIAFKFASNTDWEGKDSQGKAPAGTPSKYGLGGDILFGWERTREDGVQEYIKVELTGNSTLSSGYAQAAGANNAILWDVGAKVSMKLWGLCALAATDVGHKKENAANGDIGADALLTLGYRWFSAGGYFASKASNVFQGVFLTTPMREHDCAAYIKLETKGSDPDTSFLEGLDLGVDVRTYMPVYYFAAR…	148B2	31	0.4
148B2_seqs77_30	MIDPSATSRYGSPRLVSNGFRHRRKVVYQRVGHRRFSLIFFFVVVLGRSPRLWAQVSFTPDIEGYAELAWGIASDGGAIKHGFKTTTDFKIVFPIVAKKDFKYRGEGNVYAEINVKALKLSLESNGGAKFDTKGSAKTIEATLHCYGAYLTIGKNPDFKSTFAVLWEPWTANGDYKSKGDKPVYEPGFEGAGGKLGYKQTDIAGTGLTFDIAFKFASNTDWEGKDSQGKAPAGTPSKYGLGGDILFGWERTREDGVQEYIKVELTGNSTLSGGYATARAGANNAILWDVGAKVSMKLWGLCALAATDVGHKKENAANGDIGADALLTLGYRWFSAGGYFASQASNVFQGVFLNMAMTAHDCAAYIKLETKGSDPDTSFLEGLDLGVDVRTYMPVYYFAA…	148B2	30	0.387
148B2_seqs94_30	MIDPSATSRYGSPRLVSNGFRHRRKVVYQRVGHRRFSLIFFFVVVLGRSPRLWAQVSFTPDIEGYAELAWGIASDGGAIKHGFKTTTDFKIVFPIVAKKDFKYRGEGNVYAEINVKALKLSLESNGGAKFDTKGSAKTIEATLHCYGAYLTIGKNPDFKSTFAVLWEPWTANGDYKSKGDKPVYEPGFEGAGGKLGYKQTDIAGTGLTFDIAFKFASNTDWEGKDSQGKAPAGTPSKYGLGGDILFGWERTREDGVQEYIKVELTGNSTLSGGYATARAGANNAILWDVGAKVSMKLWGLCALAATDVGHKKENAANGDIGADALLTLGYRWFSAGGYFASKASNVFKDVFLTTPMREHDCAAYIKLETKGSDPDTSFLEGLDLGVDVRTYMPVYYFAA…	148B2	30	0.387
148B2_seqs185_29	MIDPSATSRYGSPRLVSNGFRHRRKVVYQRVGHRRFSLIFFFVVVLGRSPRLWAQVSFTPDIEGYAELAWGIASDGGAIKHGFKTTTDFKIVFPIVAKKDFKYRGEGNVYAEINVKALKLSLESNGGAKFDTKGSAKTIEATLHCYGAYLTIGKNPDFKSTFAVLWEPWTANGDYKSKGDKPVYEPGFEGAGGKLGYKQTDIAGTGLTFDIAFKFASNTDWEGKSNTGAPAAGTPSKYGLGGDILFGWERTREDGVQEYIKVELTGNSTLSGGYATARAGANNAILWDVGAKVSMKLWGLCALAATDVGHKKENAANGDIGADALLTLGYRWFSAGGYFASKASNVFQGVFLTNNMLQHDCAAYIKLETKGSDPDTSFLEGLDLGVDVRTYMPVYYFAA…	148B2	29	0.374
148B2_seqs74_28	MIDPSATSRYGSPRLVSNGFRHRRKVVYQRVGHRRFSLIFFFVVVLGRSPRLWAQVSFTPDIEGYAELAWGIASDGGAIKHGFKTTTDFKIVFPIVAKKDFKYRGEGNVYAEINVKALKLSLESNGGAKFDTKGSAKTIEATLHCYGAYLTIGKNPDFKSTFAVLWEPWTANGDYKSKGDKPVYEPGFEGAGGKLGYKQTDIAGTGLTFDIAFKFASNTDWEGKDSQGKAPAGTPSKYGLGGDILFGWERTREDGVQEYIKVELTGNSTLSGGYATARAGANNAILWDVGAKVSMKLWGLCALAATDVGHKKENAANGDIGADALLTLGYRWFSAGGYFASKASNVFQGVFLTTPMREHDCAAYIKLETKGSDPDTSFLEGLDLGVDVRTYMPVYYFAA…	148B2	28	0.362
148B2_seqs180_28	MIDPSATSRYGSPRLVSNGFRHRRKVVYQRVGHRRFSLIFFFVVVLGRSPRLWAQVSFTPDIEGYAELAWGIASDGGAIKHGFKTTTDFKIVFPIVAKKDFKYRGEGNVYAEINVKALKLSLESNGGAKFDTKGSAKTIEATLHCYGAYLTIGKNPDFKSTFAVLWEPWTANGDYKSKGDKPVYEPGFEGAGGKLGYKQTDIAGTGLTFDIAFKFASNTDWEGKSNTGAPAAGTPSKYGLGGDILFGWERTREDGVQEYIKVELTGNSTLSGGYATAPAPANNAILWDVGAKVSMKLWGLCALAATDVGHKKENAANGDIGADALLTLGYRWFSAGGYFASKASNVFQGVFLTTPMREHDCAAYIKLETKGSDPDTSFLEGLDLGVDVRTYMPVHWKAR…	148B2	28	0.362
148B2_seqs65_27	MIDPSATSRYGSPRLVSNGFRHRRKVVYQRVGHRRFSLIFFFVVVLGRSPRLWAQVSFTPDIEGYAELAWGIASDGGAIKHGFKTTTDFKIVFPIVAKKDFKYRGEGNVYAEINVKALKLSLESNGGAKFDTKGSAKTIEATLHCYGAYLTIGKNPDFKSTFAVLWEPWTANGDYKSKGDKPVYEPGFEGAGGKLGYKQTDIAGTGLTFDIAFKFASNTDWEGKSNTGAPAAGTPSKYGLGGDILFGWERTREDGVQEYIKVELTGNSTLSGGYATARAGANNAILWDVGAKVSMKLWGLCALAATDVGHKKENAANGDIGADALLTLGYRWFSAGGYFASKASNVFQGVFLTTPMREHDCAAYIKLETKGSDPDTSFLEGLDLGVDVRTYMPVYYFAA…	148B2	27	0.349
148B2_seqs71_27	MIDPSATSRYGSPRLVSNGFRHRRKVVYQRVGHRRFSLIFFFVVVLGRSPRLWAQVSFTPDIEGYAELAWGIASDGGAIKHGFKTTTDFKIVFPIVAKKDFKYRGEGNVYAEINVKALKLSLESNGGAKFDTKGSAKTIEATLHCYGAYLTIGKNPDFKSTFAVLWEPWTANGDYKSKGDKPVYEPGFEGAGGKLGYKQTDIAGTGLTFDIAFKFASNTDWEGKSNTGAPAGTPSKYGLGGDILFGWERTREDGVQEYIKVELTGNSTLSGGYATARAGANNAILWDVGAKVSMKLWGLCALAATDVGHKKENAANGDIGADALLTLGYRWFSAGGYFASKASNVFKDVFLTNAMDMQTHDCAAYIKLETKGSDPDTSFLEGLDLGVDVRTYMPVHWKA…	148B2	27	0.349
148B2_seqs110_27	MIDPSATSRYGSPRLVSNGFRHRRKVVYQRVGHRRFSLIFFFVVVLGRSPRLWAQVSFTPDIEGYAELAWGIASDGGAIKHGFKTTTDFKIVFPIVAKKDFKYRGEGNVYAEINVKALKLSLESNGGAKFDTKGSAKTIEATLHCYGAYLTIGKNPDFKSTFAVLWEPWTANGDYKSKGDKPVYEPGFEGAGGKLGYKQTDIAGTGLTFDIAFKFASNTDWEGKSNTGAPAAGTPSKYGLGGDILFGWERTREDGVQEYIKVELTGNSTLSGGYATARAGANNAILWDVGAKVSMKLWGLCALAATDVGHKKENAANGDIGADALLTLGYRWFSAGGYFASKASNVFKDVFLTTPMREHDCAAYIKLETKGSDPDTSFLEGLDLGVDVRTYMPVYYFAA…	148B2	27	0.349
148B2_seqs115_27	MIDPSATSRYGSPRLVSNGFRHRRKVVYQRVGHRRFSLIFFFVVVLGRSPRLWAQVSFTPDIEGYAELAWGIASDGGAIKHGFKTTTDFKIVFPIVAKKDFKYRGEGNVYAEINVKALKLSLESNGGAKFDTKGSAKTIEATLHCYGAYLTIGKNPDFKSTFAVLWEPWTANGDYKSKGDKPVYEPGFEGAGGKLGYKQTDIAGTGLTFDIAFKFASNTDWEGKDSQGKAPAGTPSKYGLGGDILFGWERTREDGVQEYIKVELTGNSTLSGGYATARAGANNAILWDVGAKVSMKLWGLCALAATDVGHKKENAANGDIGADALLTLGYRWFSAGGYFASKASNVFQGVFLTTPMREHDCAAYIKLETKGSDPDTSFLEGLDLGVDVRTYMPVYYFAA…	148B2	27	0.349
148B2_seqs41_26	MIDPSATSRYGSPRLVSNGFRHRRKVVYQRVGHRRFSLIFFFVVVLGRSPRLWAQVSFTPDIEGYAELAWGIASDGGAIKHGFKTTTDFKIVFPIVAKKDFKYRGEGNVYAEINVKALKLSLESNGGAKFDTKGSAKTIEATLHCYGAYLTIGKNPDFKSTFAVLWEPWTANGDYKSKGDKPVYEPGFEGAGGKLGYKQTDIAGTGLTFDIAFKFASNTDWEGKSNTGAPAAGTPSKYGLGGDILFGWERTREDGVQEYIKVELTGNSTLSGGYATARAGANNAILWDVGAKVSMKLWGLCALAATDVGHKKENAANGDIGADALLTLGYRWFSAGGYFASKASNVFQGVFLTTPMREHDCAAYIKLETKGSDPDTSFLEGLDLGVDVRTYMPVYYFAA…	148B2	26	0.336
148B2_seqs67_26	MIDPSATSRYGSPRLVSNGFRHRRKVVYQRVGHRRFSLIFFFVVVLGRSPRLWAQVSFTPDIEGYAELAWGIASDGGAIKHGFKTTTDFKIVFPIVAKKDFKYRGEGNVYAEINVKALKLSLESNGGAKFDTKGSAKTIEATLHCYGAYLTIGKNPDFKSTFAVLWEPWTANGDYKSKGDKPVYEPGFEGAGGKLGYKQTDIAGTGLTFDIAFKFASNTDWEGKDSQGKAPAGTPSKYGLGGDILFGWERTREDGVQEYIKVELTGNSTLSGGYATARAGANNAILWDVGAKVSMKLWGLCALAATDVGHKKENAANGDIGADALLTLGYRWFSAGGYFASKASNVFQGVFLTTPMREHDCAAYIKLETKGSDPDTSFLEGLDLGVDVRTYMPVYYFAA…	148B2	26	0.336
148B2_seqs70_26	MIDPSATSRYGSPRLVSNGFRHRRKVVYQRVGHRRFSLIFFFVVVLGRSPRLWAQVSFTPDIEGYAELAWGIASDGGAIKHGFKTTTDFKIVFPIVAKKDFKYRGEGNVYAEINVKALKLSLESNGGAKFDTKGSAKTIEATLHCYGAYLTIGKNPDFKSTFAVLWEPWTANGDYKSKGDKPVYEPGFEGAGGKLGYKQTDIAGTGLTFDIAFKFASNTDWEGKDSQGKAPAGTPSKYGLGGDILFGWERTREDGVQEYIKVELTGNSTLSSGYATARAGANNAILWDVGAKVSMKLWGLCALAATDVGHKKENAANGDIGADALLTLGYRWFSAGGYFASKASNVFQGVFLTTPMREHDCAAYIKLETKGSDPDTSFLEGLDLGVDVRTYMPVYYFAA…	148B2	26	0.336
148B2_seqs157_26	MIDPSATSRYGSPRLVSNGFRHRRKVVYQRVGHRRFSLIFFFVVVLGRSPRLWAQVSFTPDIEGYAELAWGIASDGGAIKHGFKTTTDFKIVFPIVAKKDFKYRGEGNVYAEINVKALKLSLESNGGAKFDTKGSAKTIEATLHCYGAYLTIGKNPDFKSTFAVLWEPWTANGDYKSKGDKPVYEPGFEGAGGKLGYKQTDIAGTGLTFDIAFKFASNTDWEGKSNTGAPAAGTPSKYGLGGDILFGWERTREDGVQEYIKVELTGNSTLSGGYATARAGANNAILWDVGAKVSMKLWGLCALAATDVGHKKENAANGDIGADALLTLGYRWFSAGGYFASKASNVFKDVFLTNAMDMREHDCAAYIKLETKGSDPDTSFLEGLDLGVDVRTYMPVYYF…	148B2	26	0.336
148B2_seqs63_25	MIDPSATSRYGSPRLVSNGFRHRRKVVYQRVGHRRFSLIFFFVVVLGRSPRLWAQVSFTPDIEGYAELAWGIASDGGAIKHGFKTTTDFKIVFPIVAKKDFKYRGEGNVYAEINVKALKLSLESNGGAKFDTKGSAKTIEATLHCYGAYLTIGKNPDFKSTFAVLWEPWTANGDYKSKGDKPVYEPGFEGAGGKLGYKQTDIAGTGLTFDIAFKFASNTDWEGKDSQGKAPAGTPSKYGLGGDILFGWERTREDGVQEYIKVELTGNSTLSGGYATARAGANNAILWDVGAKVSMKLWGLCALAATDVGHKKENAANGDIGADALLTLGYRWFSAGGYFASKASNVFQGVFLTTPMREHDCAAYIKLETKGSDPDTSFLEGLDLGVDVRTYMPVYYFAA…	148B2	25	0.323
148B2_seqs93_25	MIDPSATSRYGSPRLVSNGFRHRRKVVYQRVGHRRFSLIFFFVVVLGRSPRLWAQVSFTPDIEGYAELAWGIASDGGAIKHGFKTTTDFKIVFPIVAKKDFKYRGEGNVYAEINVKALKLSLESNGGAKFDTKGSAKTIEATLHCYGAYLTIGKNPDFKSTFAVLWEPWTANGDYKSKGDKPVYEPGFEGAGGKLGYKQTDIAGTGLTFDIAFKFASNTDWEGKDSQGKAPAGTPSKYGLGGDILFGWERTREDGVQEYIKVELTGNSTLSGGYATARAGANNAILWDVGAKVSMKLWGLCALAATDVGHKKENAANGDIGADALLTLGYRWFSAGGYFASKASNVFQGVFLTTPMREHDCAAYIKLETKGSDPDTSFLEGLDLGVDVRTYMPVHWKAL…	148B2	25	0.323
148B2_seqs119_25	MIDPSATSRYGSPRLVSNGFRHRRKVVYQRVGHRRFSLIFFFVVVLGRSPRLWAQVSFTPDIEGYAELAWGIASDGGAIKHGFKTTTDFKIVFPIVAKKDFKYRGEGNVYAEINVKALKLSLESNGGAKFDTKGSAKTIEATLHCYGAYLTIGKNPDFKSTFAVLWEPWTANGDYKSKGDKPVYEPGFEGAGGKLGYKQTDIAGTGLTFDIAFKFASNTDWEGKSNTGAARAGTPSKYGLGGDILFGWERTREDGVQEYIKVELTGNSTLSGGYATARAGANNAILWDVGAKVSMKLWGLCALAATDVGHKKENAANGDIGADALLTLGYRWFSAGGYFASQASNVFQGVFLTNNMLQHDCAAYIKLETKGSDPDTSFLEGLDLGVDVRTYMPVYYFAA…	148B2	25	0.323
148B2_seqs169_25	MIDPSATSRYGSPRLVSNGFRHRRKVVYQRVGHRRFSLIFFFVVVLGRSPRLWAQVSFTPDIEGYAELAWGIASDGGAIKHGFKTTTDFKIVFPIVAKKDFKYRGEGNVYAEINVKALKLSLESNGGAKFDTKGSAKTIEATLHCYGAYLTIGKNPDFKSTFAVLWEPWTANGDYKSKGDKPVYEPGFEGAGGKLGYKQTDIAGTGLTFDIAFKFASNTDWEGKDSQGKAPAGTPSKYGLGGDILFGWERTREDGVQEYIKVELTGNSTLSGGYATARAGANNAILWDVGAKVSMKLWGLCALAATDVGHKKENAANGDIGADALLTLGYRWFSAGGYFASKASNVFEGVFLTTPMREHDCAAYIKLETKGSDPDTSFLEGLDLGVDVRTYMPVYYFAA…	148B2	25	0.323
148B2_seqs128_24	MIDPSATSRYGSPRLVSNGFRHRRKVVYQRVGHRRFSLIFFFVVVLGRSPRLWAQVSFTPDIEGYAELAWGIASDGGAIKHGFKTTTDFKIVFPIVAKKDFKYRGEGNVYAEINVKALKLSLESNGGAKFDTKGSAKTIEATLHCYGAYLTIGKNPDFKSTFAVLWEPWTANGDYKSKGDKPVYEPGFEGAGGKLGYKQTDIAGTGLTFDIAFKFASNTDWEGKSNTGAPAAGTPSKYGLGGDILFGWERTREDGVQEYIKVELTGNSTLSGGYATARAGANNAILWDVGAKVSMKLWGLCALAATDVGHKKENAANGDIGADALLTLGYRWFSAGGYFASKASNVFQGVFLTTPMREHDCAAYIKLETKGSDPDTSFLEGLDLGVDVRTYMPVYYFAA…	148B2	24	0.31
148B2_seqs189_24	MIDPSATSRYGSPRLVSNGFRHRRKVVYQRVGHRRFSLIFFFVVVLGRSPRLWAQVSFTPDIEGYAELAWGIASDGGAIKHGFKTTTDFKIVFPIVAKKDFKYRGEGNVYAEINVKALKLSLESNGGAKFDTKGSAKTIEATLHCYGAYLTIGKNPDFKSTFAVLWEPWTANGDYKSKGDKPVYEPGFEGAGGKLGYKQTDIAGTGLTFDIAFKFASNTDWEGKDSQGKAPAGTPSKYGLGGDILFGWERTREDGVQEYIKVELTGNSTLSGGYATARPPAPANNAILWDVGAKVSMKLWGLCALAATDVGHKKENAANGDIGADALLTLGYRWFSAGGYFASKASNVFQGVFLTTPMREHDCAAYIKLETKGSDPDTSFLEGLDLGVDVRTYMPVYYF…	148B2	24	0.31
148B2_seqs80_23	MIDPSATSRYGSPRLVSNGFRHRRKVVYQRVGHRRFSLIFFFVVVLGRSPRLWAQVSFTPDIEGYAELAWGIASDGGAIKHGFKTTTDFKIVFPIVAKKDFKYRGEGNVYAEINVKALKLSLESNGGAKFDTKGSAKTIEATLHCYGAYLTIGKNPDFKSTFAVLWEPWTANGDYKSKGDKPVYEPGFEGAGGKLGYKQTDIAGTGLTFDIAFKFASNTDWEGKPNGNVPAGTPSKYGLGGDILFGWERTREDGVQEYIKVELTGNSTLSSGYAQAAGANNAILWDVGAKVSMKLWGLCALAATDVGHKKENAANGDIGADALLTLGYRWFSAGGYFASKASNVFQGVFLTTPMREHDCAAYIKLETKGSDPDTSFLEGLDLGVDVRTYMPVYYFAARA…	148B2	23	0.297
148B2_seqs108_23	MIDPSATSRYGSPRLVSNGFRHRRKVVYQRVGHRRFSLIFFFVVVLGRSPRLWAQVSFTPDIEGYAELAWGIASDGGAIKHGFKTTTDFKIVFPIVAKKDFKYRGEGNVYAEINVKALKLSLESNGGAKFDTKGSAKTIEATLHCYGAYLTIGKNPDFKSTFAVLWEPWTANGDYKSKGDKPVYEPGFEGAGGKLGYKQTDIAGTGLTFDIAFKFASNTDWEGKSNTGAPAAGTPSKYGLGGDILFGWERTREDGVQEYIKVELTGNSTLSGGYATAPAPANNAILWDVGAKVSMKLWGLCALAATDVGHKKENAANGDIGADALLTLGYRWFSAGGYFASKASNVFQGVFLTTPMREHDCAAYIKLETKGSDPDTSFLEGLDLGVDVRTYMPVHWKAR…	148B2	23	0.297
148B2_seqs117_23	MIDPSATSRYGSPRLVSNGFRHRRKVVYQRVGHRRFSLIFFFVVVLGRSPRLWAQVSFTPDIEGYAELAWGIASDGGAIKHGFKTTTDFKIVFPIVAKKDFKYRGEGNVYAEINVKALKLSLESNGGAKFDTKGSAKTIEATLHCYGAYLTIGKNPDFKSTFAVLWEPWTANGDYKSKGDKPVYEPGFEGAGGKLGYKQTDIAGTGLTFDIAFKFASNTDWEGKSNTGAPAAGTPSKYGLGGDILFGWERTREDGVQEYIKVELTGNSTLSGGYATARAGANNAILWDVGAKVSMKLWGLCALAATDVGHKKENAANGDIGADALLTLGYRWFSAGGYFASKASNVFQGVFLTTPMREHDCAAYIKLETKGSDPDTSFLEGLDLGVDVRTYMPVHWKAL…	148B2	23	0.297
148B2_seqs86_22	MIDPSATSRYGSPRLVSNGFRHRRKVVYQRVGHRRFSLIFFFVVVLGRSPRLWAQVSFTPDIEGYAELAWGIASDGGAIKHGFKTTTDFKIVFPIVAKKDFKYRGEGNVYAEINVKALKLSLESNGGAKFDTKGSAKTIEATLHCYGAYLTIGKNPDFKSTFAVLWEPWTANGDYKSKGDKPVYEPGFEGAGGKLGYKQTDIAGTGLTFDIAFKFASNTDWEGKSNTGAPAAGTPSKYGLGGDILFGWERTREDGVQEYIKVELTGNSTLSGGYATAPAPANNAILWDVGAKVSMKLWGLCALAATDVGHKKENAANGDIGADALLTLGYRWFSAGGYFASKASNVFQGVFLTNNMLQHDCAAYIKLETKGSDPDTSFLEGLDLGVDVRTYMPVHWKAR…	148B2	22	0.284
148B2_seqs137_22	MIDPSATSRYGSPRLVSNGFRHRRKVVYQRVGHRRFSLIFFFVVVLGRSPRLWAQVSFTPDIEGYAELAWGIASDGGAIKHGFKTTTDFKIVFPIVAKKDFKYRGEGNVYAEINVKALKLSLESNGGAKFDTKGSAKTIEATLHCYGAYLTIGKNPDFKSTFAVLWEPWTANGDYKSKGDKPVYEPGFEGAGGKLGYKQTDIAGTGLTFDIAFKFASNTDWEGKSNTGAARAGTPSKYGLGGDILFGWERTREDGVQEYIKVELTGNSTLSGDYARAGANNAILWDVGAKVSMKLWGLCALAATDVGHKKENAANGDIGADALLTLGYRWFSAGGYFASQASNVFQGVFLNMAMTAHDCAAYIKLETKGSDPDTSFLEGLDLGVDVRTYMPVYYFAARA…	148B2	22	0.284
148B2_seqs146_22	MIDPSATSRYGSPRLVSNGFRHRRKVVYQRVGHRRFSLIFFFVVVLGRSPRLWAQVSFTPDIEGYAELAWGIASDGGAIKHGFKTTTDFKIVFPIVAKKDFKYRGEGNVYAEINVKALKLSLESNGGAKFDTKGSAKTIEATLHCYGAYLTIGKNPDFKSTFAVLWEPWTANGDYKSKGDKPVYEPGFEGAGGKLGYKQTDIAGTGLTFDIAFKFASNTDWEGKDSQGKAPAGTPSKYGLGGDILFGWERTREDGVQEYIKVELTGNSTLSGGYATARAGANNAILWDVGAKVSMKLWGLCALAATDVGHKKENAANGDIGADALLTLGYRWFSAGGYFASKASNVFQGVFLTTPMREHDCAAYIKLETKGSDPDTSFLEGLDLGVDVRTYMPVYYFAA…	148B2	22	0.284
148B2_seqs248_22	MIDPSATSRYGSPRLVSNGFRHRRKVVYQRVGHRRFSLIFFFVVVLGRSPRLWAQVSFTPDIEGYAELAWGIASDGGAIKHGFKTTTDFKIVFPIVAKKDFKYRGEGNVYAEINVKALKLSLESNGGAKFDTKGSAKTIEATLHCYGAYLTIGKNPDFKSTFAVLWEPWTANGDYKSKGDKPVYEPGFEGAGGKLGYKQTDIAGTGLTFDIAFKFASNTDWEGKSNTGAARAGTPSKYGLGGDILFGWERTREDGVQEYIKVELTGNSTLSGGYATARAGANNAILWDVGAKVSMKLWGLCALAATDVGHKKENAANGDIGADALLTLGYRWFSAGGYFASKASNVFQGVFLTTPMREHDCAAYIKLETKGSDPDTSFLEGLDLGVDVRTYMPVYYFAA…	148B2	22	0.284
148B2_seqs266_22	MIDPSATSRYGSPRLVSNGFRHRRKVVYQRVGHRRFSLIFFFVVVLGRSPRLWAQVSFTPDIEGYAELAWGIASDGGAIKHGFKTTTDFKIVFPIVAKKDFKYRGEGNVYAEINVKALKLSLESNGGAKFDTKGSAKTIEATLHCYGAYLTIGKNPDFKSTFAVLWEPWTANGDYKSKGDKPVYEPGFEGAGGKLGYKQTDIAGTGLTFDIAFKFASNTDWEGKDSQGKAPAGTPSKYGLGGDILFGWERTREDGVQEYIKVELTGNSTLSGGYATARAGANNAILWDVGAKVSMKLWGLCALAATDVGHKKENAANGDIGADALLTLGYRWFSAGGYFASKASNVFQGVFLTTPMREHDCAAYIKLETKGSDPDTSFLEGLDLGVDVRTYMPVYYFAA…	148B2	22	0.284
148B2_seqs111_21	MIDPSATSRYGSPRLVSNGFRHRRKVVYQRVGHRRFSLIFFFVVVLGRSPRLWAQVSFTPDIEGYAELAWGIASDGGAIKHGFKTTTDFKIVFPIVAKKDFKYRGEGNVYAEINVKALKLSLESNGGAKFDTKGSAKTIEATLHCYGAYLTIGKNPDFKSTFAVLWEPWTANGDYKSKGDKPVYEPGFEGAGGKLGYKQTDIAGTGLTFDIAFKFASNTDWEGKDSQGKAPAGTPSKYGLGGDILFGWERTREDGVQEYIKVELTGNSTLSGGYATARAGANNAILWDVGAKVSMKLWGLCALAATDVGHKKENAANGDIGADALLTLGYRWFSAGGYFASKASNVFKDVFLTNAMDMQTHDCAAYIKLETKGSDPDTSFLEGLDLGVDVRTYMPVYYF…	148B2	21	0.271
148B2_seqs141_21	MIDPSATSRYGSPRLVSNGFRHRRKVVYQRVGHRRFSLIFFFVVVLGRSPRLWAQVSFTPDIEGYAELAWGIASDGGAIKHGFKTTTDFKIVFPIVAKKDFKYRGEGNVYAEINVKALKLSLESNGGAKFDTKGSAKTIEATLHCYGAYLTIGKNPDFKSTFAVLWEPWTANGDYKSKGDKPVYEPGFEGAGGKLGYKQTDIAGTGLTFDIAFKFASNTDWEGKDSQGKAPAGTPSKYGLGGDILFGWERTREDGVQEYIKVELTGNSTLSGGYATAPAPANNAILWDVGAKVSMKLWGLCALAATDVGHKKENAANGDIGADALLTLGYRWFSAGGYFASKASNVFQGVFLTTPMREHDCAAYIKLETKGSDPDTSFLEGLDLGVDVRTYMPVHWKAR…	148B2	21	0.271
148B2_seqs144_21	MIDPSATSRYGSPRLVSNGFRHRRKVVYQRVGHRRFSLIFFFVVVLGRSPRLWAQVSFTPDIEGYAELAWGIASDGGAIKHGFKTTTDFKIVFPIVAKKDFKYRGEGNVYAEINVKALKLSLESNGGAKFDTKGSAKTIEATLHCYGAYLTIGKNPDFKSTFAVLWEPWTANGDYKSKGDKPVYEPGFEGAGGKLGYKQTDIAGTGLTFDIAFKFASNTDWEGKDSQGKAPAGTPSKYGLGGDILFGWERTREDGVQEYIKVELTGNSTLSGGYATARAGANNAILWDVGAKVSMKLWGLCALAATDVGHKKENAANGDIGADALLTLGYRWFSAGGYFASKASNVFQGVFLNMAMTAHDCAAYIKLETKGSDPDTSFLEGLDLGVDVRTYMPVYYFAA…	148B2	21	0.271
148B2_seqs223_21	MIDPSATSRYGSPRLVSNGFRHRRKVVYQRVGHRRFSLIFFFVVVLGRSPRLWAQVSFTPDIEGYAELAWGIASDGGAIKHGFKTTTDFKIVFPIVAKKDFKYRGEGNVYAEINVKALKLSLESNGGAKFDTKGSAKTIEATLHCYGAYLTIGKNPDFKSTFAVLWEPWTANGDYKSKGDKPVYEPGFEGAGGKLGYKQTDIAGTGLTFDIAFKFASNTDWEGKSNTGAPAGTPSKYGLGGDILFGWERTREDGVQEYIKVELTGNSTLSGGYATARAGANNAILWDVGAKVSMKLWGLCALAATDVGHKKENAANGDIGADALLTLGYRWFSAGGYFASKASNVFQGVFLTTPMREHDCAAYIKLETKGSDPDTSFLEGLDLGVDVRTYMPVYYFAAR…	148B2	21	0.271
148B2_seqs229_21	MIDPSATSRYGSPRLVSNGFRHRRKVVYQRVGHRRFSLIFFFVVVLGRSPRLWAQVSFTPDIEGYAELAWGIASDGGAIKHGFKTTTDFKIVFPIVAKKDFKYRGEGNVYAEINVKALKLSLESNGGAKFDTKGSAKTIEATLHCYGAYLTIGKNPDFKSTFAVLWEPWTANGDYKSKGDKPVYEPGFEGAGGKLGYKQTDIAGTGLTFDIAFKFASNTDWEGKSNTGAPAAGTPSKYGLGGDILFGWERTREDGVQEYIKVELTGNSTLSGGYATARAGANNAILWDVGAKVSMKLWGLCALAATDVGHKKENAANGDIGADALLTLGYRWFSAGGYFASKASNVFQGVFLTTPMREHDCAAYIKLETKGSDPDTSFLEGLDLGVDVRTYMPVHYTVL…	148B2	21	0.271
148B2_seqs267_21	MIDPSATSRYGSPRLVSNGFRHRRKVVYQRVGHRRFSLIFFFVVVLGRSPRLWAQVSFTPDIEGYAELAWGIASDGGAIKHGFKTTTDFKIVFPIVAKKDFKYRGEGNVYAEINVKALKLSLESNGGAKFDTKGSAKTIEATLHCYGAYLTIGKNPDFKSTFAVLWEPWTANGDYKSKGDKPVYEPGFEGAGGKLGYKQTDIAGTGLTFDIAFKFASNTDWEGKSNTGAPAAGTPSKYGLGGDILFGWERTREDGVQEYIKVELTGNSTLSGGYATARAGANNAILWDVGAKVSMKLWGLCALAATDVGHKKENAANGDIGADALLTLGYRWFSAGGYFASQASNVFQGVFLNMAMTAHDCAAYIKLETKGSDPDTSFLEGLDLGVDVRTYMPVHWKAL…	148B2	21	0.271
148B2_seqs73_20	MIDPSATSRYGSPRLVSNGFRHRRKVVYQRVGHRRFSLIFFFVVVLGRSPRLWAQVSFTPDIEGYAELAWGIASDGGAIKHGFKTTTDFKIVFPIVAKKDFKYRGEGNVYAEINVKALKLSLESNGGAKFDTKGSAKTIEATLHCYGAYLTIGKNPDFKSTFAVLWEPWTANGDYKSKGDKPVYEPGFEGAGGKLGYKQTDIAGTGLTFDIAFKFASNTDWEGKSNTGAARAGTPSKYGLGGDILFGWERTREDGVQEYIKVELTGNSTLSGGYAQAAGANNAILWDVGAKVSMKLWGLCALAATDVGHKKENAANGDIGADALLTLGYRWFSAGGYFASQASNVFQGVFLNMAMTAHDCAAYIKLETKGSDPDTSFLEGLDLGVDVRTYMPVYYFAAR…	148B2	20	0.258
148B2_seqs114_20	MIDPSATSRYGSPRLVSNGFRHRRKVVYQRVGHRRFSLIFFFVVVLGRSPRLWAQVSFTPDIEGYAELAWGIASDGGAIKHGFKTTTDFKIVFPIVAKKDFKYRGEGNVYAEINVKALKLSLESNGGAKFDTKGSAKTIEATLHCYGAYLTIGKNPDFKSTFAVLWEPWTANGDYKSKGDKPVYEPGFEGAGGKLGYKQTDIAGTGLTFDIAFKFASNTDWEGKSNTGAPAAGTPSKYGLGGDILFGWERTREDGVQEYIKVELTGNSTLSGGYATARAGANNAILWDVGAKVSMKLWGLCALAATDVGHKKENAANGDIGADALLTLGYRWFSAGGYFASQASNVFQGVFLNMAMTAHDCAAYIKLETKGSDPDTSFLEGLDLGVDVRTYMPVYYFAA…	148B2	20	0.258
148B2_seqs202_20	MIDPSATSRYGSPRLVSNGFRHRRKVVYQRVGHRRFSLIFFFVVVLGRSPRLWAQVSFTPDIEGYAELAWGIASDGGAIKHGFKTTTDFKIVFPIVAKKDFKYRGEGNVYAEINVKALKLSLESNGGAKFDTKGSAKTIEATLHCYGAYLTIGKNPDFKSTFAVLWEPWTANGDYKSKGDKPVYEPGFEGAGGKLGYKQTDIAGTGLTFDIAFKFASNTDWEGKSNTGAPAAGTPSKYGLGGDILFGWERTREDGVQEYIKVELTGNSTLSGGYATARAGANNAILWDVGAKVSMKLWGLCALAATDVGHKKENAANGDIGADALLTLGYRWFSAGGYFASKASNVFQGVFLTTPMREHDCAAYIKLETKGSDPDTSFLEGLDLGVDVRTYMPVYYFAA…	148B2	20	0.258
148B2_seqs203_20	MIDPSATSRYGSPRLVSNGFRHRRKVVYQRVGHRRFSLIFFFVVVLGRSPRLWAQVSFTPDIEGYAELAWGIASDGGAIKHGFKTTTDFKIVFPIVAKKDFKYRGEGNVYAEINVKALKLSLESNGGAKFDTKGSAKTIEATLHCYGAYLTIGKNPDFKSTFAVLWEPWTANGDYKSKGDKPVYEPGFEGAGGKLGYKQTDIAGTGLTFDIAFKFASNTDWEGKDSQGKAPAGTPSKYGLGGDILFGWERTREDGVQEYIKVELTGNSTLSGGYATARAGANNAILWDVGAKVSMKLWGLCALAATDVGHKKENAANGDIGADALLTLGYRWFSAGGYFASKASNVFQGVFLTTPMREHDCAAYIKLETKGSDPDTSFLEGLDLGVDVRTYMPVYYFAA…	148B2	20	0.258
148B2_seqs234_20	MIDPSATSRYGSPRLVSNGFRHRRKVVYQRVGHRRFSLIFFFVVVLGRSPRLWAQVSFTPDIEGYAELAWGIASDGGAIKHGFKTTTDFKIVFPIVAKKDFKYRGEGNVYAEINVKALKLSLESNGGAKFDTKGSAKTIEATLHCYGAYLTIGKNPDFKSTFAVLWEPWTANGDYKSKGDKPVYEPGFEGAGGKLGYKQTDIAGTGLTFDIAFKFASNTDWEGKSNTGAPAGTPSKYGLGGDILFGWERTREDGVQEYIKVELTGNSTLSGGYATARAGANNAILWDVGAKVSMKLWGLCALAATDVGHKKENAANGDIGADALLTLGYRWFSAGGYFASKASNVFKDVFLTNAMDMQTHDCAAYIKLETKGSDPDTSFLEGLDLGVDVRTYMPVYYFA…	148B2	20	0.258
148B2_seqs100_19	MIDPSATSRYGSPRLVSNGFRHRRKVVYQRVGHRRFSLIFFFVVVLGRSPRLWAQVSFTPDIEGYAELAWGIASDGGAIKHGFKTTTDFKIVFPIVAKKDFKYRGEGNVYAEINVKALKLSLESNGGAKFDTKGSAKTIEATLHCYGAYLTIGKNPDFKSTFAVLWEPWTANGDYKSKGDKPVYEPGFEGAGGKLGYKQTDIAGTGLTFDIAFKFASNTDWEGKDSQGKAPAGTPSKYGLGGDILFGWERTREDGVQEYIKVELTGNSTLSGGYATARAGANNAILWDVGAKVSMKLWGLCALAATDVGHKKNGANGDIGADALLTLGYRWFSAGGYFASKASNVFQGVFLTTPMREHDCAAYIKLETKGSDPDTSFLEGLDLGVDVRTYMPVYYFAAR…	148B2	19	0.245
148B2_seqs134_19	MIDPSATSRYGSPRLVSNGFRHRRKVVYQRVGHRRFSLIFFFVVVLGRSPRLWAQVSFTPDIEGYAELAWGIASDGGAIKHGFKTTTDFKIVFPIVAKKDFKYRGEGNVYAEINVKALKLSLESNGGAKFDTKGSAKTIEATLHCYGAYLTIGKNPDFKSTFAVLWEPWTANGDYKSKGDKPVYEPGFEGAGGKLGYKQTDIAGTGLTFDIAFKFASNTDWEGKDSKGVVQAGTPSKYGLGGDILFGWERTREDGVQEYIKVELTGNSTLSGGYATARAGANNAILWDVGAKVSMKLWGLCALAATDVGHKKENAANGDIGADALLTLGYRWFSAGGYFASKASNVFQGVFLTTPMREHDCAAYIKLETKGSDPDTSFLEGLDLGVDVRTYMPVYYFAA…	148B2	19	0.245
148B2_seqs153_19	MIDPSATSRYGSPRLVSNGFRHRRKVVYQRVGHRRFSLIFFFVVVLGRSPRLWAQVSFTPDIEGYAELAWGIASDGGAIKHGFKTTTDFKIVFPIVAKKDFKYRGEGNVYAEINVKALKLSLESNGGAKFDTKGSAKTIEATLHCYGAYLTIGKNPDFKSTFAVLWEPWTANGDYKSKGDKPVYEPGFEGAGGKLGYKQTDIAGTGLTFDIAFKFASNTDWEGKDSQGKAPAGTPSKYGLGGDILFGWERTREDGVQEYIKVELTGNSTLSSGYAQAAGANNAILWDVGAKVSMKLWGLCALAATDVGHKKENAANGDIGADALLTLGYRWFSAGGYFASKASNVFQGVFLTTPMREHDCAAYIKLETKGSDPDTSFLEGLDLGVDVRTYMPVYYFAAR…	148B2	19	0.245
148B2_seqs159_19	MIDPSATSRYGSPRLVSNGFRHRRKVVYQRVGHRRFSLIFFFVVVLGRSPRLWAQVSFTPDIEGYAELAWGIASDGGAIKHGFKTTTDFKIVFPIVAKKDFKYRGEGNVYAEINVKALKLSLESNGGAKFDTKGSAKTIEATLHCYGAYLTIGKNPDFKSTFAVLWEPWTANGDYKSKGDKPVYEPGFEGAGGKLGYKQTDIAGTGLTFDIAFKFASNTDWEGKDSQGKAPAGTPSKYGLGGDILFGWERTREDGVQEYIKVELTGNSTLSGGYAQAAGANNAILWDVGAKVSMKLWGLCALAATDVGHKKENAANGDIGADALLTLGYRWFSAGGYFASKASNVFQGVFLTTPMREHDCAAYIKLETKGSDPDTSFLEGLDLGVDVRTYMPVYYFAAR…	148B2	19	0.245
148B2_seqs174_19	MIDPSATSRYGSPRLVSNGFRHRRKVVYQRVGHRRFSLIFFFVVVLGRSPRLWAQVSFTPDIEGYAELAWGIASDGGAIKHGFKTTTDFKIVFPIVAKKDFKYRGEGNVYAEINVKALKLSLESNGGAKFDTKGSAKTIEATLHCYGAYLTIGKNPDFKSTFAVLWEPWTANGDYKSKGDKPVYEPGFEGAGGKLGYKQTDIAGTGLTFDIAFKFASNTDWEGKSNTGAARAGTPSKYGLGGDILFGWERTREDGVQEYIKVELTGNSTLSGGYATARAGANNAILWDVGAKVSMKLWGLCALAATDVGHKKENAANGDIGADALLTLGYRWFSAGGYFASKASNVFEGVFLARNMAMTAHDCAAYIKLETKGSDPDTSFLEGLDLGVDVRTYMPVYYF…	148B2	19	0.245
148B2_seqs190_19	MIDPSATSRYGSPRLVSNGFRHRRKVVYQRVGHRRFSLIFFFVVVLGRSPRLWAQVSFTPDIEGYAELAWGIASDGGAIKHGFKTTTDFKIVFPIVAKKDFKYRGEGNVYAEINVKALKLSLESNGGAKFDTKGSAKTIEATLHCYGAYLTIGKNPDFKSTFAVLWEPWTANGDYKSKGDKPVYEPGFEGAGGKLGYKQTDIAGTGLTFDIAFKFASNTDWEGKDSQGKAPAGTPSKYGLGGDILFGWERTREDGVQEYIKVELTGNSTLSGGYATARAGANNAILWDVGAKVSMKLWGLCALAATDVGHKKENAANGDIGADALLTLGYRWFSAGGYFASKASNVFQGVFLTTPMREHDCAAYIKLETKGSDPDTSFLEGLDLGVDVRTYMPVYYFAA…	148B2	19	0.245
148B2_seqs212_19	MIDPSATSRYGSPRLVSNGFRHRRKVVYQRVGHRRFSLIFFFVVVLGRSPRLWAQVSFTPDIEGYAELAWGIASDGGAIKHGFKTTTDFKIVFPIVAKKDFKYRGEGNVYAEINVKALKLSLESNGGAKFDTKGSAKTIEATLHCYGAYLTIGKNPDFKSTFAVLWEPWTANGDYKSKGDKPVYEPGFEGAGGKLGYKQTDIAGTGLTFDIAFKFASNTDWEGKSNTGAPAAGTPSKYGLGGDILFGWERTREDGVQEYIKVELTGNSTLSGGYATARAGANNAILWDVGAKVSMKLWGLCALAATDVGHKKENAANGDIGADALLTLGYRWFSAGGYFASKASNVFQGVFLTTPMREHDCAAYIKLETKGSDPDTSFLEGLDLGVDVRTYMPVHWKAL…	148B2	19	0.245
148B2_seqs85_18	MIDPSATSRYGSPRLVSNGFRHRRKVVYQRVGHRRFSLIFFFVVVLGRSPRLWAQVSFTPDIEGYAELAWGIASDGGAIKHGFKTTTDFKIVFPIVAKKDFKYRGEGNVYAEINVKALKLSLESNGGAKFDTKGSAKTIEATLHCYGAYLTIGKNPDFKSTFAVLWEPWTANGDYKSKGDKPVYEPGFEGAGGKLGYKQTDIAGTGLTFDIAFKFASNTDWEGKSNTGAARAGTPSKYGLGGDILFGWERTREDGVQEYIKVELTGNSTLSGGYATARAGANNAILWDVGAKVSMKLWGLCALAATDVGHKKENAANGDIGADALLTLGYRWFSAGGYFASQASNVFQGVFLNMAMTAHDCAAYIKLETKGSDPDTSFLEGLDLGVDVRTYMPVYYFAA…	148B2	18	0.232
148B2_seqs98_18	MIDPSATSRYGSPRLVSNGFRHRRKVVYQRVGHRRFSLIFFFVVVLGRSPRLWAQVSFTPDIEGYAELAWGIASDGGAIKHGFKTTTDFKIVFPIVAKKDFKYRGEGNVYAEINVKALKLSLESNGGAKFDTKGSAKTIEATLHCYGAYLTIGKNPDFKSTFAVLWEPWTANGDYKSKGDKPVYEPGFEGAGGKLGYKQTDIAGTGLTFDIAFKFASNTDWEGKSSHGQAPAAGTPSKYGLGGDILFGWERTREDGVQEYIKVELTGNSTLSGGYATARAGANNAILWDVGAKVSMKLWGLCALAATDVGHKKENAANGDIGADALLTLGYRWFSAGGYFASKASNVFQGVFLTTPMREHDCAAYIKLETKGSDPDTSFLEGLDLGVDVRTYMPVYYFA…	148B2	18	0.232
148B2_seqs124_18	MIDPSATSRYGSPRLVSNGFRHRRKVVYQRVGHRRFSLIFFFVVVLGRSPRLWAQVSFTPDIEGYAELAWGIASDGGAIKHGFKTTTDFKIVFPIVAKKDFKYRGEGNVYAEINVKALKLSLESNGGAKFDTKGSAKTIEATLHCYGAYLTIGKNPDFKSTFAVLWEPWTANGDYKSKGDKPVYEPGFEGAGGKLGYKQTDIAGTGLTFDIAFKFASNTDWEGKDSQGKAPAGTPSKYGLGGDILFGWERTREDGVQEYIKVELTGNSTLSGGYATARAGANNAILWDVGAKVSMKLWGLCALAATDVGHKKENAANGDIGADALLTLGYRWFSAGGYFASKASNVFQGVFLTTPMREHDCAAYIKLETKGSDPDTSFLEGLDLGVDVRTYMPVYYFAA…	148B2	18	0.232
148B2_seqs148_18	MIDPSATSRYGSPRLVSNGFRHRRKVVYQRVGHRRFSLIFFFVVVLGRSPRLWAQVSFTPDIEGYAELAWGIASDGGAIKHGFKTTTDFKIVFPIVAKKDFKYRGEGNVYAEINVKALKLSLESNGGAKFDTKGSAKTIEATLHCYGAYLTIGKNPDFKSTFAVLWEPWTANGDYKSKGDKPVYEPGFEGAGGKLGYKQTDIAGTGLTFDIAFKFASNTDWEGKDSQGKAPAGTPSKYGLGGDILFGWERTREDGVQEYIKVELTGNSTLSGGYATARAGANNAILWDVGAKVSMKLWGLCALAATDVGHKKENAANGDIGADALLTLGYRWFSAGGYFASQASNVFQGVFLNMAMTAHDCAAYIKLETKGSDPDTSFLEGLDLGVDVRTYMPVHWKAL…	148B2	18	0.232
148B2_seqs195_18	MIDPSATSRYGSPRLVSNGFRHRRKVVYQRVGHRRFSLIFFFVVVLGRSPRLWAQVSFTPDIEGYAELAWGIASDGGAIKHGFKTTTDFKIVFPIVAKKDFKYRGEGNVYAEINVKALKLSLESNGGAKFDTKGSAKTIEATLHCYGAYLTIGKNPDFKSTFAVLWEPWTANGDYKSKGDKPVYEPGFEGAGGKLGYKQTDIAGTGLTFDIAFKFASNTDWEGKSNTGAARAGTPSKYGLGGDILFGWERTREDGVQEYIKVELTGNSTLSGGYATARAGANNAILWDVGAKVSMKLWGLCALAATDVGHKKENAANGDIGADALLTLGYRWFSAGGYFASQASNVFQGVFLNMAMTAHDCAAYIKLETKGSDPDTSFLEGLDLGVDVRTYMPVYYFAA…	148B2	18	0.232
148B2_seqs197_18	MIDPSATSRYGSPRLVSNGFRHRRKVVYQRVGHRRFSLIFFFVVVLGRSPRLWAQVSFTPDIEGYAELAWGIASDGGAIKHGFKTTTDFKIVFPIVAKKDFKYRGEGNVYAEINVKALKLSLESNGGAKFDTKGSAKTIEATLHCYGAYLTIGKNPDFKSTFAVLWEPWTANGDYKSKGDKPVYEPGFEGAGGKLGYKQTDIAGTGLTFDIAFKFASNTDWEGKSNTGAPAAGTPSKYGLGGDILFGWERTREDGVQEYIKVELTGNSTLSSGYATARAGANNAILWDVGAKVSMKLWGLCALAATDVGHKKENAANGDIGADALLTLGYRWFSAGGYFASKASNVFQGVFLTTPMREHDCAAYIKLETKGSDPDTSFLEGLDLGVDVRTYMPVYYFAA…	148B2	18	0.232
148B2_seqs245_18	MIDPSATSRYGSPRLVSNGFRHRRKVVYQRVGHRRFSLIFFFVVVLGRSPRLWAQVSFTPDIEGYAELAWGIASDGGAIKHGFKTTTDFKIVFPIVAKKDFKYRGEGNVYAEINVKALKLSLESNGGAKFDTKGSAKTIEATLHCYGAYLTIGKNPDFKSTFAVLWEPWTANGDYKSKGDKPVYEPGFEGAGGKLGYKQTDIAGTGLTFDIAFKFASNTDWEGKSNTGAPAAGTPSKYGLGGDILFGWERTREDGVQEYIKVELTGNSTLSGGYATARAGANNAILWDVGAKVSMKLWGLCALAATDVGHKKENAANGDIGADALLTLGYRWFSAGGYFASKASNVFQGVFLTTPMREHDCAAYIKLETKGSDPDTSFLEGLDLGVDVRTYMPVYYFAA…	148B2	18	0.232
148B2_seqs130_17	MIDPSATSRYGSPRLVSNGFRHRRKVVYQRVGHRRFSLIFFFVVVLGRSPRLWAQVSFTPDIEGYAELAWGIASDGGAIKHGFKTTTDFKIVFPIVAKKDFKYRGEGNVYAEINVKALKLSLESNGGAKFDTKGSAKTIEATLHCYGAYLTIGKNPDFKSTFAVLWEPWTANGDYKSKGDKPVYEPGFEGAGGKLGYKQTDIAGTGLTFDIAFKFASNTDWEGKSNTGAPAAGTPSKYGLGGDILFGWERTREDGVQEYIKVELTGNSTLSGGYATAPAPANNAILWDVGAKVSMKLWGLCALAATDVGHKKENAANGDIGADALLTLGYRWFSAGGYFASKASNVFQGVFLTTPMREHDCAAYIKLETKGSDPDTSFLEGLDLGVDVRTYMPVHWKAR…	148B2	17	0.22
148B2_seqs156_17	MIDPSATSRYGSPRLVSNGFRHRRKVVYQRVGHRRFSLIFFFVVVLGRSPRLWAQVSFTPDIEGYAELAWGIASDGGAIKHGFKTTTDFKIVFPIVAKKDFKYRGEGNVYAEINVKALKLSLESNGGAKFDTKGSAKTIEATLHCYGAYLTIGKNPDFKSTFAVLWEPWTANGDYKSKGDKPVYEPGFEGAGGKLGYKQTDIAGTGLTFDIAFKFASNTDWEGKSNTGAPAAGTPSKYGLGGDILFGWERTREDGVQEYIKVELTGNSTLSGGYATAPAPANNAILWDVGAKVSMKLWGLCALAATDVGHKKENAANGDIGADALLTLGYRWFSAGGYFASQASNVFQGVFLNMAMTAHDCAAYIKLETKGSDPDTSFLEGLDLGVDVRTYMPVHWKAR…	148B2	17	0.22
148B2_seqs187_17	MIDPSATSRYGSPRLVSNGFRHRRKVVYQRVGHRRFSLIFFFVVVLGRSPRLWAQVSFTPDIEGYAELAWGIASDGGAIKHGFKTTTDFKIVFPIVAKKDFKYRGEGNVYAEINVKALKLSLESNGGAKFDTKGSAKTIEATLHCYGAYLTIGKNPDFKSTFAVLWEPWTANGDYKSKGDKPVYEPGFEGAGGKLGYKQTDIAGTGLTFDIAFKFASNTDWEGKDSQGKAPAGTPSKYGLGGDILFGWERTREDGVQEYIKVELTGNSTLSGGYATARAGANNAILWDVGAKVSMKLWGLCALAATDVGHKKENAANGDIGADALLTLGYRWFSAGGYFASKASNVFEGVFLARNIAMREHDCAAYIKLETKGSDPDTSFLEGLDLGVDVRTYMPVYYF…	148B2	17	0.22
148B2_seqs264_17	MIDPSATSRYGSPRLVSNGFRHRRKVVYQRVGHRRFSLIFFFVVVLGRSPRLWAQVSFTPDIEGYAELAWGIASDGGAIKHGFKTTTDFKIVFPIVAKKDFKYRGEGNVYAEINVKALKLSLESNGGAKFDTKGSAKTIEATLHCYGAYLTIGKNPDFKSTFAVLWEPWTANGDYKSKGDKPVYEPGFEGAGGKLGYKQTDIAGTGLTFDIAFKFASNTDWEGKDSQGKAPAGTPSKYGLGGDILFGWERTREDGVQEYIKVELTGNSTLSGGYATARAGANNAILWDVGAKVSMKLWGLCALAATDVGHKKENAANGDIGADALLTLGYRWFSAGGYFASKASNVFQGVFLTTPMREHDCAAYIKLETKGSDPDTSFLEGLDLGVDVRTYMPVHAQAR…	148B2	17	0.22
148B2_seqs121_16	MIDPSATSRYGSPRLVSNGFRHRRKVVYQRVGHRRFSLIFFFVVVLGRSPRLWAQVSFTPDIEGYAELAWGIASDGGAIKHGFKTTTDFKIVFPIVAKKDFKYRGEGNVYAEINVKALKLSLESNGGAKFDTKGSAKTIEATLHCYGAYLTIGKNPDFKSTFAVLWEPWTANGDYKSKGDKPVYEPGFEGAGGKLGYKQTDIAGTGLTFDIAFKFASNTDWEGKSNTGAPAAGTPSKYGLGGDILFGWERTREDGVQEYIKVELTGNSTLSGGYATARAGANNAILWDVGAKVSMKLWGLCALAATDVGHKKNGANGDIGADALLTLGYRWFSAGGYFASKASNVFQGVFLTTPMREHDCAAYIKLETKGSDPDTSFLEGLDLGVDVRTYMPVYYFAAR…	148B2	16	0.207
148B2_seqs170_16	MIDPSATSRYGSPRLVSNGFRHRRKVVYQRVGHRRFSLIFFFVVVLGRSPRLWAQVSFTPDIEGYAELAWGIASDGGAIKHGFKTTTDFKIVFPIVAKKDFKYRGEGNVYAEINVKALKLSLESNGGAKFDTKGSAKTIEATLHCYGAYLTIGKNPDFKSTFAVLWEPWTANGDYKSKGDKPVYEPGFEGAGGKLGYKQTDIAGTGLTFDIAFKFASNTDWEGKDSQGKAPAGTPSKYGLGGDILFGWERTREDGVQEYIKVELTGNSTLSGGYATARAGANNAILWDVGAKVSMKLWGLCALAATDVGRKKDGAQGTVGADALLTLGYRWFSAGGYFASKASNVFQGVFLTTPMREHDCAAYIKLETKGSDPDTSFLEGLDLGVDVRTYMPVYYFAAR…	148B2	16	0.207
148B2_seqs186_16	MIDPSATSRYGSPRLVSNGFRHRRKVVYQRVGHRRFSLIFFFVVVLGRSPRLWAQVSFTPDIEGYAELAWGIASDGGAIKHGFKTTTDFKIVFPIVAKKDFKYRGEGNVYAEINVKALKLSLESNGGAKFDTKGSAKTIEATLHCYGAYLTIGKNPDFKSTFAVLWEPWTANGDYKSKGDKPVYEPGFEGAGGKLGYKQTDIAGTGLTFDIAFKFASNTDWEGKSNTGAPAAGTPSKYGLGGDILFGWERTREDGVQEYIKVELTGNSTLSGGYATARAGANNAILWDVGAKVSMKLWGLCALAATDVGRKKDGAQGTVGADALLTLGYRWFSAGGYFASKASNVFQGVFLTTPMREHDCAAYIKLETKGSDPDTSFLEGLDLGVDVRTYMPVYYFAAR…	148B2	16	0.207
148B2_seqs205_16	MIDPSATSRYGSPRLVSNGFRHRRKVVYQRVGHRRFSLIFFFVVVLGRSPRLWAQVSFTPDIEGYAELAWGIASDGGAIKHGFKTTTDFKIVFPIVAKKDFKYRGEGNVYAEINVKALKLSLESNGGAKFDTKGSAKTIEATLHCYGAYLTIGKNPDFKSTFAVLWEPWTANGDYKSKGDKPVYEPGFEGAGGKLGYKQTDIAGTGLTFDIAFKFASNTDWEGKDSQGKAPAGTPSKYGLGGDILFGWERTREDGVQEYIKVELTGNSTLSGGYATARAGANNAILWDVGAKVSMKLWGLCALAATDVGHKKENAANGDIGADALLTLGYRWFSAGGYFASKASNVFQGVFLTTPMREHDCAAYIKLETKGSDPDTSFLEGLDLGVDVRTYMPVYYFAA…	148B2	16	0.207
148B2_seqs192_22	MIDPSATSRYGSPRLVSNGFRHRRKVVYQRVGHRRFSLIFFFVVVLGRSPRLWAQVSFTPDIEGYAELAWGIASDGGAIKHGFKTTTDFKIVFPIVAKKDFKYRGEGNVYAEINVKALKLSLESNGGAKFDTKGSAKTIEATLHCYGAYLTIGKNPDFKSTFAVLWEPWTANGDYKSKGDKPVYEPGFEGAGGKLGYKQTDIAGTGLTFDIAFKFASNTDWEGKDSQGKAPAGTPSKYGLGGDILFGWERTREDGVQEYIKVELTGNSTLSGGYATARAGANNAILWDVGAKVSMKLWGLCALAATDVGHKKENAANGDIGADALLTLGYRWFSAGGYFASKASNVFQGVFLTTPMREHDCAAYIKLETKGSDPDTSFLEGLDLGVDVRTYMPVYYFAA…	148B2	22	0.284
